# Supplementary material for: Referral determinants in Swiss primary care with a special focus on managed care
Source: PLoS One. 2017 Nov 7;12(11):e0186307. doi: 10.1371/journal.pone.0186307 (PMC5675398; doi:10.1371/journal.pone.0186307)
Supplement: S1 File — (XLSX) [file pone.0186307.s001.xlsx]

## Sheet: variables_analysis
	Table: data			Codierung: data
	Variables:
	German	English
	Studienteilnehmer	Doctor ID
	Kons.-Tag	Consultation date
	Kons-Nr.	Consultation id
	Patienten-ID	Patient id		Patienten-ID: Studienteilnehmer.Kons.-TagKons.-Nr (Bsp: 21.0105)
	Pensum (0.5/1)	Pensum 50% /100% day		Pensum: halber Tag 0.5, ganzer Tag 1
	Jahrgang Patient	Date of birth of patient
	Geschlecht (1/0)	Patient sex: 0=male; 1=female		Geschlecht: w: 1, m: 0
	Hausarztmodell (1/0)	Managed care: 0=no; 1=yes		Hausarztmodell: ja: 1, nein: 0
	Anzahl Kons.-Gründe in dieser Kons	Number of reasons for encounter (RFE)
	Kons.-Grund (Text)	Reason for encounter
	Kons.-Grund (Code ICPC-2) komplett	Reason for encounter code ICPC-2 complete
	Kons.-Grund (Code ICPC-2) nur Buchstabe	Reason for encounter code ICPC-2 only first character		Ueberweisung: ja: 1, nein :0
	Ueberweisung? (1/0)	Referral 0: no, 1: yes
	Ueberweisungsempfänger Fachrichtung (Text)	Referral doctor: specialisation		Urheber Ueberweisung: 1:Pat, 0: Arzt
	Ziel Ueberweisung (1-10)	Aim of referral (1-10) 1: Consultation dagnosis/therapie 2: Consultation diagnosis 3: Consultation therapy 4: Specialized skills - surgical intervention 5: Specialized skills - non intervention 6: Specialized skills - consultation 7: Radiological imaging - sonography 8: Radiological imaging - conventionally 9: Radiological imaging - CT/MRI 10: Regular control of patients with chronical disease		Ziel Ueberweisung: 1: Konsiliumbezüglich Diagnose/Therapie 2: Konsilium bezüglich Diagnose 3: Konsilium bezüglich Therapie 4: Spezialisierte Fertigkeiten-chirurgische Intervention 5: Spezialisierte Fertigkeiten- nicht chirurgische Intervention 6: Spezialisierte Fertigkeiten-Beratung des Pat. 7: Radiologische Bildgebung - Sonographie 8: Radiologische Bildgebung - konventionelle Radiologie 9: Radio…
	Urheber Ueberweisung (1/0)	Originator of referral: 0=doctor; patient=1		Dringlichkeit Ueberweisung:2: NF, 1: bald, 0: regulär
	Entscheid Ueberweisung (0/1)	Decision of referral: 0=originator take hold; 1=both agree		Entscheid Ueberweisung: 1: beide einverstanden, 0: Urheber setzt sich durch
	Dringlichkeit Ueberweisung (2-0)	Priority of referral: 2=urgency; 1=soon; 0=regular		Geschlecht Arzt: w:1, m:0
	Geschlecht Arzt (1/0)	Primary care physician's sex: 0=male; 1=female
	Beginn Praxistätigkeit (Jahr)	Start of practice (year)
	Fähigkeitsausweis Sonographie (1/0)	Qualification sonography: 0=no; 1=yes		Fähigkeitsausweise sono: ja: 1, nein: 0
	Fähigkeitsausweis Röntgen (1/0)	Qualification X-ray: 0=no; 1=yes		Fähigkeitsausweise Rx: ja: 1, nein: 0
	Praxisform (0-2)	Practice form: 0=single-handed; double=1, group=2		Praxisform: Einzelpraxis:0, Doppelpraxis:1, Gruppenpraxis: 2
	Mitglied Aerztenetzwerk? (1/0)	Member of network: 0=no; 1=yes		Mitglied Aerztenetzwerk?: ja: 1, nein: 0
	Alter	doctor's age
	1/Anzahl Konsgründe	Reciprocal value of number of consultation
	Jahre Praxistätigkeit	Number of year of practice
	Anzahl Arbeitstage	Number of working days
	Table: pensum
	Variables:
	German	English
	Studienteilnehmer	Doctor ID
	Pensum (in Halbtagen)	Workload (number in half day)

## Sheet: data_pensum
Studienteilnehmer	Pensum (in Halbtagen)
1	5
2	9
3	5
4	5
5	4
6	4
7	3
8	9
9	7
10	6
11	5
12	9
13	9
14	7
15	9
16	9
17	4
18	8
19	5
20	9
21	9
22	10
23	7
25	10
26	9
27	10
28	8
29	9
30	8
31	3
32	9
33	9
34	6
35	4
36	5
37	9
38	8
40	8
41	9
42	9
43	8
44	8
45	6
46	9
47	9
49	9
50	9
51	9
52	4
53	7
54	6
55	10
57	9
58	7
59	10
60	9
61	10
63	8
64	9
65	9
66	10
67	8
68	8
69	8
71	9
72	5
73	7
74	8
75	6
76	10
77	10
78	6
79	8
80	9
81	8
82	10
83	9
84	9
85	10
86	8
87	9
88	9
89	5
90	9
91	10
92	9
93	9
94	9
95	9
96	6

## Sheet: data_analysis
Studienteilnehmer	Kons.-Tag	Kons-Nr.	Patienten-ID	Pensum (0.5/1)	Jahrgang Patient	Geschlecht (1/0)	Hausarztmodell (1/0)	Anzahl Kons.-Gründe in dieser Kons	Kons.-Grund (Text)	Kons.-Grund (Code ICPC-2) komplett	Kons.-Grund (Code ICPC-2) nur Buchstabe	Ueberweisung? (1/0)	Ueberweisungsempfänger Fachrichtung (Text)	Ziel Ueberweisung (1-10)	Urheber Ueberweisung (1/0)	Entscheid Ueberweisung (0/1)	Dringlichkeit Ueberweisung (2-0)	Geschlecht Arzt (1/0)	Beginn Praxistätigkeit	Fähigkeitsausweis Sonographie (1/0)	Fähigkeitsausweis Röntgen (1/0)	Praxisform (0-2)	Mitglied Aerztenetzwerk? (1/0)	Alter	1/Anzahl Konsgründe	Jahre Praxistätigkeit	Anzahl Arbeitstage
1	1	1	1.0101	0.5	1961	1	0	3	Viraler Infekt der oberen Luftwege	R74	R	0						0	2011	0	0	2	0	52	0.333333	2
1	1	1	1.0101	0.5	1961	1	0	3	Checkup	A98	A	0						0	2011	0	0	2	0	52	0.333333	2
1	1	1	1.0101	0.5	1961	1	0	3	Nikotinabusus	P17	P	0						0	2011	0	0	2	0	52	0.333333	2
1	1	2	1.0102	0.5	1969	1	0	3	Hypothyreose	T86	T	0						0	2011	0	0	2	0	44	0.333333	2
1	1	2	1.0102	0.5	1969	1	0	3	Psychosoziale Belastungssituation	P29	P	0						0	2011	0	0	2	0	44	0.333333	2
1	1	2	1.0102	0.5	1969	1	0	3	Hammerzeh	L98	L	0						0	2011	0	0	2	0	44	0.333333	2
1	1	3	1.0103	0.5	1988	0	1	2	Präoperative Abklärung	A49	A	0						0	2011	0	0	2	0	25	0.5	2
1	1	3	1.0103	0.5	1988	0	1	2	Anstrengungsdyspnoe	R02	R	0						0	2011	0	0	2	0	25	0.5	2
1	1	4	1.0104	0.5	1951	1	0	2	Muskulärer Hartspann	L19	L	0						0	2011	0	0	2	0	62	0.5	2
1	1	4	1.0104	0.5	1951	1	0	2	Magenschmerzen	D02	D	0						0	2011	0	0	2	0	62	0.5	2
1	1	5	1.0105	0.5	1951	0	0	1	Anstrengungsdyspnoe	R02	R	1	Kardiologie	5	0	1	0	0	2011	0	0	2	0	62	1	2
1	2	1	1.0201	1	1991	1	0	2	Essstörung	P29	P	1	Psychiatrie	6	1	1	0	0	2011	0	0	2	0	22	0.5	2
1	2	1	1.0201	1	1991	1	0	2	Lebenskrise	P29	P	0						0	2011	0	0	2	0	22	0.5	2
1	2	2	1.0202	1	1988	1	0	2	Impetigo	S84	S	0						0	2011	0	0	2	0	25	0.5	2
1	2	2	1.0202	1	1988	1	0	2	Beratung Infektanfälligkeit	B58	B	0						0	2011	0	0	2	0	25	0.5	2
1	2	3	1.0203	1	1945	1	0	4	Diarrhoe	D11	D	0						0	2011	0	0	2	0	68	0.25	2
1	2	3	1.0203	1	1945	1	0	4	Erhöhte Leberwerte/Kontrolle	D60	D	0						0	2011	0	0	2	0	68	0.25	2
1	2	3	1.0203	1	1945	1	0	4	Arterielle Hypertonie	K86	K	0						0	2011	0	0	2	0	68	0.25	2
1	2	3	1.0203	1	1945	1	0	4	Rückenschmerzen	L29	L	0						0	2011	0	0	2	0	68	0.25	2
1	2	4	1.0204	1	1950	1	0	3	Versicherung	Z10	Z	0						0	2011	0	0	2	0	63	0.333333	2
1	2	4	1.0204	1	1950	1	0	3	Probleme Ernährung	T05	T	0						0	2011	0	0	2	0	63	0.333333	2
1	2	4	1.0204	1	1950	1	0	3	Probleme Finanzen	Z01	Z	0						0	2011	0	0	2	0	63	0.333333	2
1	2	5	1.0205	1	1946	0	0	3	Anämie	B82	B	0						0	2011	0	0	2	0	67	0.333333	2
1	2	5	1.0205	1	1946	0	0	3	Viraler Infekt ob. Luftwege	R74	R	0						0	2011	0	0	2	0	67	0.333333	2
1	2	5	1.0205	1	1946	0	0	3	Diarrhoe	D11	D	0						0	2011	0	0	2	0	67	0.333333	2
1	2	6	1.0206	1	1950	0	0	3	Quick Kontrolle	K34	K	0						0	2011	0	0	2	0	63	0.333333	2
1	2	6	1.0206	1	1950	0	0	3	Herzinsuffizienz	K77	K	0						0	2011	0	0	2	0	63	0.333333	2
1	2	6	1.0206	1	1950	0	0	3	Rückenschmerzen	L29	L	0						0	2011	0	0	2	0	63	0.333333	2
1	2	7	1.0207	1	1971	1	0	2	Viraler Infekt	A77	A	0						0	2011	0	0	2	0	42	0.5	2
1	2	7	1.0207	1	1971	1	0	2	Thoraxschmerzen	A11	A	0						0	2011	0	0	2	0	42	0.5	2
1	2	8	1.0208	1	1962	1	0	2	Angsstörung	P74	P	0						0	2011	0	0	2	0	51	0.5	2
1	2	8	1.0208	1	1962	1	0	2	Knieschmerzen	L15	L	0						0	2011	0	0	2	0	51	0.5	2
1	2	9	1.0209	1	1974	1	0	1	Dysurie	U07	U	0						0	2011	0	0	2	0	39	1	2
1	4	1	1.0401	1	1988	0	0	1	STVU	A62	A	0						0	2011	0	0	2	0	25	1	2
1	4	2	1.0402	1	1987	0	0	1	Hautinfektion	S76	S	0						0	2011	0	0	2	0	26	1	2
1	4	3	1.0403	1	1967	1	1	2	Rückenschmerzen	L29	L	0						0	2011	0	0	2	0	46	0.5	2
1	4	3	1.0403	1	1967	1	1	2	Grippaler Infekt	R80	R	0						0	2011	0	0	2	0	46	0.5	2
1	4	4	1.0404	1	1964	0	1	1	Blut im Aussenohr	H05	H	0						0	2011	0	0	2	0	49	1	2
1	4	5	1.0405	1	1981	0	0	1	Thoraxschmerzen	A11	A	0						0	2011	0	0	2	0	32	1	2
1	4	6	1.0406	1	1992	0	0	2	Viraler Infekt	A77	A	1	Kardiologie	5	0	1	1	0	2011	0	0	2	0	21	0.5	2
1	4	6	1.0406	1	1992	0	0	2	Depression	P76	P	1	Radiologie	9	0	1	1	0	2011	0	0	2	0	21	0.5	2
1	4	7	1.0407	1	1965	0	1	2	Psychosoziale Überlastung	P29	P	0						0	2011	0	0	2	0	48	0.5	2
1	4	7	1.0407	1	1965	0	1	2	Schlafstörungen	P06	P	0						0	2011	0	0	2	0	48	0.5	2
1	4	8	1.0408	1	1931	1	0	2	Unklare Bewusstseinsstörung	N28	N	0						0	2011	0	0	2	0	82	0.5	2
1	4	8	1.0408	1	1931	1	0	2	V.a. TIA	K89	K	0						0	2011	0	0	2	0	82	0.5	2
1	4	9	1.0409	1	1973	0	0	1	Bauchschmerzen	D01	D	0						0	2011	0	0	2	0	40	1	2
1	4	10	1.041	1	1962	0	0	1	Magen-Darm-Infekt	D73	D	0						0	2011	0	0	2	0	51	1	2
1	4	11	1.0411	1	1964	1	0	1	Psychosoziale Belastung	P29	P	0						0	2011	0	0	2	0	49	1	2
1	6	1	1.0601	0.5	1952	0	0	1	Thoraxschmerzen	A11	A	0						0	2011	0	0	2	0	61	1	2
1	6	2	1.0602	0.5	1988	1	0	3	Naevi	S82	S	1	Dermatologie	2	0	1	0	0	2011	0	0	2	0	25	0.333333	2
1	6	2	1.0602	0.5	1988	1	0	3	Impfstatus/ Reiseberatung	A98	A	0						0	2011	0	0	2	0	25	0.333333	2
1	6	2	1.0602	0.5	1988	1	0	3	Rückenschmerzen	L29	L	0						0	2011	0	0	2	0	25	0.333333	2
1	6	3	1.0603	0.5	1963	0	1	3	HWI	U71	U	0						0	2011	0	0	2	0	50	0.333333	2
1	6	3	1.0603	0.5	1963	0	1	3	Lichen ruber	S99	S	0						0	2011	0	0	2	0	50	0.333333	2
1	6	3	1.0603	0.5	1963	0	1	3	Ohrenschmerzen	H01	H	0						0	2011	0	0	2	0	50	0.333333	2
1	6	4	1.0604	0.5	1978	1	0	3	Schwindel	N17	N	0						0	2011	0	0	2	0	35	0.333333	2
1	6	4	1.0604	0.5	1978	1	0	3	Dysästhesie Grosszehe	N06	N	0						0	2011	0	0	2	0	35	0.333333	2
1	6	4	1.0604	0.5	1978	1	0	3	Warze am Fuss	S03	S	0						0	2011	0	0	2	0	35	0.333333	2
1	6	5	1.0605	0.5	1949	1	0	1	Schwindel	N17	N	0						0	2011	0	0	2	0	64	1	2
1	6	6	1.0606	0.5	1977	0	0	1	viraler Infekt ob. Luftwege	R74	R	0						0	2011	0	0	2	0	36	1	2
1	6	7	1.0607	0.5	1934	0		3	Arterielle Hypertonie	K86	K	0						0	2011	0	0	2	0	79	0.333333	2
1	6	7	1.0607	0.5	1934	0		3	Ulcus cruris/ venöses Ulcus	S97	S	0						0	2011	0	0	2	0	79	0.333333	2
1	6	7	1.0607	0.5	1934	0		3	Post-nasal drip	R08	R	0						0	2011	0	0	2	0	79	0.333333	2
1	6	8	1.0608	0.5	1948	1	0	1	HWI	U71	U	0						0	2011	0	0	2	0	65	1	2
1	6	9	1.0609	0.5	1972	0	0	1	viraler Infekt ob. Luftwege	R74	R	0						0	2011	0	0	2	0	41	1	2
1	7	1	1.0701	1	1953	0	0	4	Koronare Herzkrankheit	K76	K	0						0	2011	0	0	2	0	60	0.25	2
1	7	1	1.0701	1	1953	0	0	4	Diabetes Kontrolle	T90	T	0						0	2011	0	0	2	0	60	0.25	2
1	7	1	1.0701	1	1953	0	0	4	Übergewicht/ Gewichtsreduktion	T83	T	0						0	2011	0	0	2	0	60	0.25	2
1	7	1	1.0701	1	1953	0	0	4	Nikotinabusus	P17	P	0						0	2011	0	0	2	0	60	0.25	2
1	7	2	1.0702	1	1992	1	1	2	Asthma	R96	R	0						0	2011	0	0	2	0	21	0.5	2
1	7	2	1.0702	1	1992	1	1	2	Konjunktivitis	F73	F	0						0	2011	0	0	2	0	21	0.5	2
1	7	3	1.0703	1	1946	0	0	6	Schnarchen	R04	R	0						0	2011	0	0	2	0	67	0.166667	2
1	7	3	1.0703	1	1946	0	0	6	Tremor	N08	N	0						0	2011	0	0	2	0	67	0.166667	2
1	7	3	1.0703	1	1946	0	0	6	Asthma	R96	R	0						0	2011	0	0	2	0	67	0.166667	2
1	7	3	1.0703	1	1946	0	0	6	Heiserkeit	R23	R	0						0	2011	0	0	2	0	67	0.166667	2
1	7	3	1.0703	1	1946	0	0	6	Nykturie	U02	U	0						0	2011	0	0	2	0	67	0.166667	2
1	7	3	1.0703	1	1946	0	0	6	Präventive Beratung	A49	A	0						0	2011	0	0	2	0	67	0.166667	2
1	7	4	1.0704	1	1950	1	0	2	Soziale Probleme	Z29	Z	0						0	2011	0	0	2	0	63	0.5	2
1	7	4	1.0704	1	1950	1	0	2	Unterernährung	T05	T	0						0	2011	0	0	2	0	63	0.5	2
1	7	5	1.0705	1	1977	0	1	1	STVU	A62	A	0						0	2011	0	0	2	0	36	1	2
1	7	6	1.0706	1	1959	1	0	2	Schlafstörungen/ Müdigkeit	P06	P	0						0	2011	0	0	2	0	54	0.5	2
1	7	6	1.0706	1	1959	1	0	2	Vitamin B12-Mangel	T91	T	0						0	2011	0	0	2	0	54	0.5	2
1	7	7	1.0707	1	1953	1	0	2	Rückenschmerzen	L29	L	0						0	2011	0	0	2	0	60	0.5	2
1	7	7	1.0707	1	1953	1	0	2	Alkoholkonsum	P15	P	0						0	2011	0	0	2	0	60	0.5	2
1	7	8	1.0708	1	1941	0	0	3	Anämie	B82	B	0						0	2011	0	0	2	0	72	0.333333	2
1	7	8	1.0708	1	1941	0	0	3	Schwindel	N17	N	0						0	2011	0	0	2	0	72	0.333333	2
1	7	8	1.0708	1	1941	0	0	3	Prostatahyperplasie	Y85	Y	0						0	2011	0	0	2	0	72	0.333333	2
1	7	9	1.0709	1	1957	1	0	1	Grippaler Infekt	R80	R	0						0	2011	0	0	2	0	56	1	2
1	7	10	1.071	1	1938	1	0	2	Depression	P76	P	0						0	2011	0	0	2	0	75	0.5	2
1	7	10	1.071	1	1938	1	0	2	Wundkontrolle Hand	S56	S	0						0	2011	0	0	2	0	75	0.5	2
1	7	11	1.0711	1	1964	1	0	4	Schulterschmerzen	L08	L	0						0	2011	0	0	2	0	49	0.25	2
1	7	11	1.0711	1	1964	1	0	4	Müdigkeit	A04	A	0						0	2011	0	0	2	0	49	0.25	2
1	7	11	1.0711	1	1964	1	0	4	Subfebrile Temperaturen	A29	A	0						0	2011	0	0	2	0	49	0.25	2
1	7	11	1.0711	1	1964	1	0	4	Bauchschmerzen	D01	D	0						0	2011	0	0	2	0	49	0.25	2
1	7	12	1.0712	1	1988	1	0	2	Müdigkeit	A04	A	0						0	2011	0	0	2	0	25	0.5	2
1	7	12	1.0712	1	1988	1	0	2	Hämorrhoiden	K96	K	0						0	2011	0	0	2	0	25	0.5	2
1	7	13	1.0713	1	1980	0	0	1	Furunkel Gesicht	S10	S	0						0	2011	0	0	2	0	33	1	2
1	7	14	1.0714	1	1984	1	0	1	Knieschmerzen rechts	L15	L	0						0	2011	0	0	2	0	29	1	2
1	9	1	1.0901	0.5	1992	0	0	2	Asthma bronchiale	R96	R	0						0	2011	0	0	2	0	21	0.5	2
1	9	1	1.0901	0.5	1992	0	0	2	Impfungen/ Prävention	A44	A	0						0	2011	0	0	2	0	21	0.5	2
1	9	2	1.0902	0.5	1982	1	0	2	Knieschmerzen links	L15	L	0						0	2011	0	0	2	0	31	0.5	2
1	9	2	1.0902	0.5	1982	1	0	2	Cerumen/ Schwerhörigkeit rechts	H81	H	0						0	2011	0	0	2	0	31	0.5	2
1	9	3	1.0903	0.5	1923	0	0	1	Schwerhörigkeit	H86	H	0						0	2011	0	0	2	0	90	1	2
1	9	4	1.0904	0.5	1962	0	1	1	Viraler Infekt der Ob Luftwege	R74	R	0						0	2011	0	0	2	0	51	1	2
1	11	1	1.1101	0.5	1950	1	0	6	Vaginale Blutung	X15	X	0						0	2011	0	0	2	0	63	0.166667	2
1	11	1	1.1101	0.5	1950	1	0	6	Asthma	R96	R	0						0	2011	0	0	2	0	63	0.166667	2
1	11	1	1.1101	0.5	1950	1	0	6	Beinschmerzen	L14	L	1	Angiologie	5	0	1	0	0	2011	0	0	2	0	63	0.166667	2
1	11	1	1.1101	0.5	1950	1	0	6	Lipom	S78	S	1	Plastische Chirurgie	4	1	1	0	0	2011	0	0	2	0	63	0.166667	2
1	11	1	1.1101	0.5	1950	1	0	6	v.a. Parasiten	D73	D	0						0	2011	0	0	2	0	63	0.166667	2
1	11	1	1.1101	0.5	1950	1	0	6	Cerumen Ohr rechts	H81	H	0						0	2011	0	0	2	0	63	0.166667	2
1	11	2	1.1102	0.5	1929	0	0	3	STVU	A62	A	0						0	2011	0	0	2	0	84	0.333333	2
1	11	2	1.1102	0.5	1929	0	0	3	Diabetes	T90	T	0						0	2011	0	0	2	0	84	0.333333	2
1	11	2	1.1102	0.5	1929	0	0	3	KHK	K76	K	0						0	2011	0	0	2	0	84	0.333333	2
1	11	3	1.1103	0.5	1983	0	0	2	Thoraxschmerzen	A11	A	1	Radiologie	8	1	1	0	0	2011	0	0	2	0	30	0.5	2
1	11	3	1.1103	0.5	1983	0	0	2	Psychosoziale Belastung	P29	P	0						0	2011	0	0	2	0	30	0.5	2
1	11	4	1.1104	0.5	1928	1	1	1	Fadenentfernung	S54	S	0						0	2011	0	0	2	0	85	1	2
1	12	1	1.1201	0.5	1953	1	0	4	Lumbago	L86	L	0						0	2011	0	0	2	0	60	0.25	2
1	12	1	1.1201	0.5	1953	1	0	4	St.n. Muskelfaserriss Unterschenkel	S81	S	0						0	2011	0	0	2	0	60	0.25	2
1	12	1	1.1201	0.5	1953	1	0	4	Übergewicht	T83	T	0						0	2011	0	0	2	0	60	0.25	2
1	12	1	1.1201	0.5	1953	1	0	4	Alkoholproblematik	P15	P	0						0	2011	0	0	2	0	60	0.25	2
1	12	2	1.1202	0.5	1929	1	0	2	Arterielle Hypertonie	K86	K	0						0	2011	0	0	2	0	84	0.5	2
1	12	2	1.1202	0.5	1929	1	0	2	Präop vor Kataraktoperation	F49	F	0						0	2011	0	0	2	0	84	0.5	2
1	12	3	1.1203	0.5	1947	0	0	2	Arterielle Hypertonie	K86	K	0						0	2011	0	0	2	0	66	0.5	2
1	12	3	1.1203	0.5	1947	0	0	2	Kollagenose	L99	L	0						0	2011	0	0	2	0	66	0.5	2
1	12	4	1.1204	0.5	1960	0	0	2	Fadenentfernung nach Handverletzung	S54	S	0						0	2011	0	0	2	0	53	0.5	2
1	12	4	1.1204	0.5	1960	0	0	2	Versicherungsprobleme	Z10	Z	0						0	2011	0	0	2	0	53	0.5	2
1	12	5	1.1205	0.5	1972	0	0	1	Burnout	P99	P	0						0	2011	0	0	2	0	41	1	2
1	12	6	1.1206	0.5	1984	0	0	1	Darmprobleme/ Bauchschmerzen	D99	D	0						0	2011	0	0	2	0	29	1	2
1	12	7	1.1207	0.5	1938	1	0	2	Depression	P76	P	0						0	2011	0	0	2	0	75	0.5	2
1	12	7	1.1207	0.5	1938	1	0	2	Soziale Problematik/ Wohnung	Z03	Z	0						0	2011	0	0	2	0	75	0.5	2
1	12	8	1.1208	0.5	1939	0	0	1	Viraler Infekt obere Luftwege	R74	R	0						0	2011	0	0	2	0	74	1	2
1	12	9	1.1209	0.5	1986	0	0	3	Mariske	D29	D	0						0	2011	0	0	2	0	27	0.333333	2
1	12	9	1.1209	0.5	1986	0	0	3	Varizenabklärung	K95	K	0						0	2011	0	0	2	0	27	0.333333	2
1	12	9	1.1209	0.5	1986	0	0	3	Gewichtsabnahme	T08	T	0						0	2011	0	0	2	0	27	0.333333	2
1	12	10	1.121	0.5	1968	0	0	4	Heuschnupfen	R97	R	0						0	2011	0	0	2	0	45	0.25	2
1	12	10	1.121	0.5	1968	0	0	4	Asthm	R96	R	0						0	2011	0	0	2	0	45	0.25	2
1	12	10	1.121	0.5	1968	0	0	4	Übergewicht	T83	T	0						0	2011	0	0	2	0	45	0.25	2
1	12	10	1.121	0.5	1968	0	0	4	Checkup	A98	A	0						0	2011	0	0	2	0	45	0.25	2
1	12	11	1.1211	0.5	1979	1	0	1	Viraler Infekt der ob. Luftwege	R74	R	0						0	2011	0	0	2	0	34	1	2
1	12	12	1.1212	0.5	1989	0	0	3	Arterielle Hypertonie	K86	K	0						0	2011	0	0	2	0	24	0.333333	2
1	12	12	1.1212	0.5	1989	0	0	3	Kontrolle Blut wegen Medikament	A60	A	0						0	2011	0	0	2	0	24	0.333333	2
1	12	12	1.1212	0.5	1989	0	0	3	Kontrolle EKG wegen Medikament	A42	A	0						0	2011	0	0	2	0	24	0.333333	2
1	12	13	1.1213	0.5	1992	0	0	3	Panaritium Finger	S09	S	0						0	2011	0	0	2	0	21	0.333333	2
1	12	13	1.1213	0.5	1992	0	0	3	Asthma	R96	R	0						0	2011	0	0	2	0	21	0.333333	2
1	12	13	1.1213	0.5	1992	0	0	3	Gastritis	D87	D	0						0	2011	0	0	2	0	21	0.333333	2
1	14	1	1.1401	0.5	1954	1	0	3	Arterielle Hypertonie	K86	K	0						0	2011	0	0	2	0	59	0.333333	2
1	14	1	1.1401	0.5	1954	1	0	3	Diabetes	T90	T	0						0	2011	0	0	2	0	59	0.333333	2
1	14	1	1.1401	0.5	1954	1	0	3	Gewichtsreduktion	T29	T	0						0	2011	0	0	2	0	59	0.333333	2
1	14	2	1.1402	0.5	1962	1	0	2	Lumbago (Diskushernie)	L86	L	0						0	2011	0	0	2	0	51	0.5	2
1	14	2	1.1402	0.5	1962	1	0	2	Burnout	P99	P	0						0	2011	0	0	2	0	51	0.5	2
1	14	3	1.1403	0.5	1983	0	0	6	Thoraxschmerzen	A11	A	0						0	2011	0	0	2	0	30	0.166667	2
1	14	3	1.1403	0.5	1983	0	0	6	Kopfschmerzen	N01	N	0						0	2011	0	0	2	0	30	0.166667	2
1	14	3	1.1403	0.5	1983	0	0	6	Schwindel	N17	N	0						0	2011	0	0	2	0	30	0.166667	2
1	14	3	1.1403	0.5	1983	0	0	6	Angststörung	P74	P	0						0	2011	0	0	2	0	30	0.166667	2
1	14	3	1.1403	0.5	1983	0	0	6	Besprechung Laborbefunde	A60	A	0						0	2011	0	0	2	0	30	0.166667	2
1	14	3	1.1403	0.5	1983	0	0	6	verstopfte Ohren	H13	H	0						0	2011	0	0	2	0	30	0.166667	2
1	14	4	1.1404	0.5	1950	1	0	3	Arterielle Hypertonie	K86	K	0						0	2011	0	0	2	0	63	0.333333	2
1	14	4	1.1404	0.5	1950	1	0	3	Schwindel	N17	N	0						0	2011	0	0	2	0	63	0.333333	2
1	14	4	1.1404	0.5	1950	1	0	3	Kopfschmerzen	N01	N	0						0	2011	0	0	2	0	63	0.333333	2
1	14	5	1.1405	0.5	1983	0	0	2	OSG Distorsion	L77	L	0						0	2011	0	0	2	0	30	0.5	2
1	14	5	1.1405	0.5	1983	0	0	2	Heuschnupfen	R97	R	0						0	2011	0	0	2	0	30	0.5	2
1	14	6	1.1406	0.5	1987	1	0	1	Harnwegsinfektion	U71	U	0						0	2011	0	0	2	0	26	1	2
1	14	7	1.1407	0.5	1972	0	0	2	Husten	R05	R	0						0	2011	0	0	2	0	41	0.5	2
1	14	7	1.1407	0.5	1972	0	0	2	Schulterschmerzen	L08	L	0						0	2011	0	0	2	0	41	0.5	2
1	14	8	1.1408	0.5	1938	1	0	2	Depression	P76	P	0						0	2011	0	0	2	0	75	0.5	2
1	14	8	1.1408	0.5	1938	1	0	2	Wohnungsprobleme	Z03	Z	0						0	2011	0	0	2	0	75	0.5	2
1	14	9	1.1409	0.5	1973	0	1	1	OSG Distorsion rechts	L77	L	0						0	2011	0	0	2	0	40	1	2
1	14	10	1.141	0.5	1994	0	0	2	Viraler Infekt der ob. Luftwege	R74	R	0						0	2011	0	0	2	0	19	0.5	2
1	14	10	1.141	0.5	1994	0	0	2	Kontrolle sexuell übertragbare Ekrankung ("Wunsch nach HIV")	Y60	Y	0						0	2011	0	0	2	0	19	0.5	2
2	1	1	2.0101	1	1948	1	1	1	Vesprechung MRI Knie	L61	L	1	Orthopädie	1	0	1	0	0	2010	0	0	1	1	65	1	3
2	1	2	2.0102	1	1994	1	0	1	Knötchen präaurikulär DD: Lipom	S78	S	1	Plastische Chirurgie	4	0	1	0	0	2010	0	0	1	1	19	1	3
2	1	3	2.0103	1	1987	0	1	1	Untersuchung Strassenverkehrsamt (LKW)	A62	A	0						0	2010	0	0	1	1	26	1	3
2	1	4	2.0104	1	1929	0	0	1	Notfall: Infiziertes Atherom	S93	S	0						0	2010	0	0	1	1	84	1	3
2	1	5	2.0105	1	1960	1	0	4	Ekzem unklarer Aet.	S87	S	1	Dermatologie	1		1	0	0	2010	0	0	1	1	53	0.25	3
2	1	5	2.0105	1	1960	1	0	4	Verlaufskontrolle art. Hypertonie	K86	K	0						0	2010	0	0	1	1	53	0.25	3
2	1	5	2.0105	1	1960	1	0	4	Verlaufskontrolle Nasenatmungsbehinderung	R08	R	0						0	2010	0	0	1	1	53	0.25	3
2	1	5	2.0105	1	1960	1	0	4	Besprechung Vorstellung beim Orthopäden wegen Hallux, Stn. OP	L61	L	0						0	2010	0	0	1	1	53	0.25	3
2	1	6	2.0106	1	1981	1	1	3	Schilddrüsen-Verlaufs-Kontrolle	T60	T	0						0	2010	0	0	1	1	32	0.333333	3
2	1	6	2.0106	1	1981	1	1	3	Alopezie -Y Blutentnahme	S23	S	0						0	2010	0	0	1	1	32	0.333333	3
2	1	6	2.0106	1	1981	1	1	3	Blutentnahme bei Stn. Zeckenbiss 08/2012	A60	A	0						0	2010	0	0	1	1	32	0.333333	3
2	1	8	2.0108	1	1930	1	1	2	Verlaufskontrolle bei Vd.a. wahnhafte Depression	P76	P	0						0	2010	0	0	1	1	83	0.5	3
2	1	8	2.0108	1	1930	1	1	2	BD-Kontrolle	K85	K	0						0	2010	0	0	1	1	83	0.5	3
2	1	9	2.0109	1	1974	1	0	2	Infekt obere Atemwege	R74	R	0						0	2010	0	0	1	1	39	0.5	3
2	1	9	2.0109	1	1974	1	0	2	Anstrengungsdyspnoe unklarer Aetiologie	R02	R	0						0	2010	0	0	1	1	39	0.5	3
2	1	10	2.011	1	1991	0	0	1	Kontrolle bei Vd.a. Nasenbeinfraktur	R88	R	0						0	2010	0	0	1	1	22	1	3
2	1	11	2.0111	1	1979	0	0	1	Kopfschmerzen unklarer Aetiol.	N01	N	0						0	2010	0	0	1	1	34	1	3
2	1	12	2.0112	1	1964	0	1	1	Unterschenkel-Sz -> Malleolar-Fx Weber C	L73	L	1	Chirurgie	4	0	1	2	0	2010	0	0	1	1	49	1	3
2	1	13	2.0113	1	1952	1	0	2	Prä-OP- für Rücken-OP	L49	L	0						0	2010	0	0	1	1	61	0.5	3
2	1	13	2.0113	1	1952	1	0	2	Verlaufskontrolle art. Hypertonie	K86	K	0						0	2010	0	0	1	1	61	0.5	3
2	1	14	2.0114	1	1994	1	0	1	Infekt obere Atemwege	R74	R	0						0	2010	0	0	1	1	19	1	3
2	1	15	2.0115	1	1987	1	0	1	Verlaufsgespräch bei psychosozialer Belastungsituation	P29	P	0						0	2010	0	0	1	1	26	1	3
2	1	16	2.0116	1	1936	1	0	1	Kons. In Altersheim wege Bauchschmerzen	D01	D	0						0	2010	0	0	1	1	77	1	3
2	1	17	2.0117	1	1929	1	1	2	Besuch in Altersheim: Eisenmangel	T91	T	0						0	2010	0	0	1	1	84	0.5	3
2	1	17	2.0117	1	1929	1	1	2	Druckstelle Grosszehengrundgelenk	L17	L	0						0	2010	0	0	1	1	84	0.5	3
2	1	18	2.0118	1	1985	0	0	1	Talgdrüsenabszesse im Genitalbereich	S76	S	0						0	2010	0	0	1	1	28	1	3
2	1	19	2.0119	1	1984	0	0	1	Kontrolle Knie-Schmerzen	L15	L	1	Orthopädie	4	1	1	1	0	2010	0	0	1	1	29	1	3
2	1	20	2.012	1	1998	1	0	1	Unguis incarnatus (Rezidiv) -> Kocher-Exzision	S94	S	0						0	2010	0	0	1	1	15	1	3
2	1	21	2.0121	1	1940	1	0	1	Kontrolle Mikrohämaturie (persistierend)	U06	U	1	Urologie	1	0	1	0	0	2010	0	0	1	1	73	1	3
2	1	22	2.0122	1	1925	1	0	3	MMS/ Uhrentest	P31	P	0						0	2010	0	0	1	1	88	0.333333	3
2	1	22	2.0122	1	1925	1	0	3	INR-Ko bei Stn. Lungenembolie	K34	K	0						0	2010	0	0	1	1	88	0.333333	3
2	1	22	2.0122	1	1925	1	0	3	Verlaufskontrolle Art. Hypertonie	K86	K	0						0	2010	0	0	1	1	88	0.333333	3
2	1	23	2.0123	1	1958	0	1	3	Bauch-Sz -> Vd.a. Inguinalhernie li	D89	D	1	Radiologie	7	0	1	0	0	2010	0	0	1	1	55	0.333333	3
2	1	23	2.0123	1	1958	0	1	3	Vitarubin-Injektion	T50	T	0						0	2010	0	0	1	1	55	0.333333	3
2	1	23	2.0123	1	1958	0	1	3	Verlaufskontrolle Asthma bronchiale	R96	R	0						0	2010	0	0	1	1	55	0.333333	3
2	1	24	2.0124	1	1987	1	0	1	Desensibilisierung	R50	R	0						0	2010	0	0	1	1	26	1	3
2	1	25	2.0125	1	1963	1	0	1	Müdigkeit unklarer Aetiologie	A04	A	0						0	2010	0	0	1	1	50	1	3
2	1	26	2.0126	1	1994	1	0	1	Vd.a. Tendovaginitis li Unterarm	L87	L	0						0	2010	0	0	1	1	19	1	3
2	1	27	2.0127	1	1949	0	0	1	Vd.a. Bursitis olecranie	L87	L	0						0	2010	0	0	1	1	64	1	3
2	1	28	2.0128	1	1984	0	1	1	Verlaufskontrolle Husten/ Infekt obere Atemwege	R05	R	0						0	2010	0	0	1	1	29	1	3
2	1	29	2.0129	1	1984	0	0	1	Exzission multipler Lipome	S52	S	0						0	2010	0	0	1	1	29	1	3
2	1	30	2.013	1	1984	1	0	1	Verlaufsgespräch bei psychosozialer Belastungsituation	P29	P	0						0	2010	0	0	1	1	29	1	3
2	2	1	2.0201	1	1971	0	1	1	Kontrolle Physiotherapie bei Konvergenzstörung HWS	L99	L	0						0	2010	0	0	1	1	42	1	3
2	2	2	2.0202	1	1982	0	1	1	Verlaufskontrolle Vd.a. Bursitis präpatellaris	L87	L	0						0	2010	0	0	1	1	31	1	3
2	2	3	2.0203	1	1966	0	0	1	Check-up	A98	A	0						0	2010	0	0	1	1	47	1	3
2	2	4	2.0204	1	1954	1	1	2	Kontrolle Art. Hypertonie	K86	K	0						0	2010	0	0	1	1	59	0.5	3
2	2	4	2.0204	1	1954	1	1	2	Kontrolle Blutfettewerte	T60	T	0						0	2010	0	0	1	1	59	0.5	3
2	2	5	2.0205	1	1937	0	0	1	INR-Ko bei Stn. Synkope (whs. Foramen ovale/ Vorhofseptumaneurysma)	K34	K	0						0	2010	0	0	1	1	76	1	3
2	2	6	2.0206	1	1935	0	0	1	INR-Ko bei Herzrhythmusstörung	K34	K	0						0	2010	0	0	1	1	78	1	3
2	2	7	2.0207	1	1955	1	0	2	BD-Kontrolle (noch keine Hypertonie)	K85	K	0						0	2010	0	0	1	1	58	0.5	3
2	2	7	2.0207	1	1955	1	0	2	Ko Hypercholesterinämie	T60	T	0						0	2010	0	0	1	1	58	0.5	3
2	2	8	2.0208	1	1942	1	1	2	INR-Ko bei Tachynopathie/ Vorhfflim.	K34	K	0						0	2010	0	0	1	1	71	0.5	3
2	2	8	2.0208	1	1942	1	1	2	Wundkontrolle bei Stn. RQW (gross) Oberschenkel rechts	S56	S	0						0	2010	0	0	1	1	71	0.5	3
2	2	9	2.0209	1	1945	0	1	1	Ko nach Treppensturz mit Nicht-dislozierender Schambeinast-FX + Thoraxkontusion links	L76	L	0						0	2010	0	0	1	1	68	1	3
2	2	10	2.021	1	1961	0	0	1	Besprechung 24-Std-BD -> art. Hypertonie	K60	K	0						0	2010	0	0	1	1	52	1	3
2	2	11	2.0211	1	1940	0	0	1	INR-Ko bei initial geplanter Prostata-Biopsie -> musste nicht durchgeführt werden	K34	K	0						0	2010	0	0	1	1	73	1	3
2	2	12	2.0212	1	1998	0	0	1	Ko bei Impetigo contaginosa	S84	S	0						0	2010	0	0	1	1	15	1	3
2	2	13	2.0213	1	1952	1	0	4	Ko bei neu-diagn. D. mellitus	T90	T	0						0	2010	0	0	1	1	61	0.25	3
2	2	13	2.0213	1	1952	1	0	4	Ko Art. Hypertonie	K86	K	0						0	2010	0	0	1	1	61	0.25	3
2	2	13	2.0213	1	1952	1	0	4	Infekt der oberen Atemwege	R74	R	0						0	2010	0	0	1	1	61	0.25	3
2	2	13	2.0213	1	1952	1	0	4	Multilokuläres Schmerzsyndrom	A01	A	0						0	2010	0	0	1	1	61	0.25	3
2	2	14	2.0214	1	1964	1	1	2	Besprechung nach Neurochir. Beurteilung bei Diskushernie HWS	L61	L	0						0	2010	0	0	1	1	49	0.5	3
2	2	14	2.0214	1	1964	1	1	2	Epixondylitis radialis re -> gespritzt	L50	L	0						0	2010	0	0	1	1	49	0.5	3
2	2	15	2.0215	1	1966	1	1	1	Notfall: Synkope während Physiotherapie (im Haus)	A06	A	0						0	2010	0	0	1	1	47	1	3
2	2	16	2.0216	1	1987	1	0	1	Kontrolle nach OP Handgelenks-Ganglion	L98	L	0						0	2010	0	0	1	1	26	1	3
2	2	17	2.0217	1	1979	1	0	1	Harnwegsinfekt	U71	U	0						0	2010	0	0	1	1	34	1	3
2	2	18	2.0218	1	1930	0	1	2	INR-Ko bei Stn. Lungenembolie/ Vorhofflimmern	K34	K	0						0	2010	0	0	1	1	83	0.5	3
2	2	18	2.0218	1	1930	0	1	2	Blutdruck-Kontrolle	K85	K	0						0	2010	0	0	1	1	83	0.5	3
2	2	19	2.0219	1	1932	0	0	3	ABI-Bestimmung	A60	A	0						0	2010	0	0	1	1	81	0.333333	3
2	2	19	2.0219	1	1932	0	0	3	INR-Ko bei rez. Lungenembolien	K34	K	0						0	2010	0	0	1	1	81	0.333333	3
2	2	19	2.0219	1	1932	0	0	3	Blutdruck-Kontrolle	K85	K	0						0	2010	0	0	1	1	81	0.333333	3
2	2	20	2.022	1	1953	0	1	3	Besprechung Check-up-Befunde	A98	A	0						0	2010	0	0	1	1	60	0.333333	3
2	2	20	2.022	1	1953	0	1	3	Neu: Haut: Effloreszenzen	S29	S	0						0	2010	0	0	1	1	60	0.333333	3
2	2	20	2.022	1	1953	0	1	3	Besprechung C2-Abusus	P15	P	0						0	2010	0	0	1	1	60	0.333333	3
2	2	21	2.0221	1	1979	1	0	1	Eiseninfusion	T50	T	0						0	2010	0	0	1	1	34	1	3
2	2	22	2.0222	1	1956	1	0	1	Harnwegsinfekt	U71	U	0						0	2010	0	0	1	1	57	1	3
2	2	23	2.0223	1	1950	1	0	1	Blutdruck-Kontrolle (Art. Hypertonie)	K86	K	0						0	2010	0	0	1	1	63	1	3
2	2	24	2.0224	1	1952	0	0	3	Verlaufskontrolle art. Hypertonie	K86	K	0						0	2010	0	0	1	1	61	0.333333	3
2	2	24	2.0224	1	1952	0	0	3	Verlaufskontrolle D. mellitus	T90	T	0						0	2010	0	0	1	1	61	0.333333	3
2	2	24	2.0224	1	1952	0	0	3	Schmerzen Metacarpale IV li	L12	L	0						0	2010	0	0	1	1	61	0.333333	3
2	2	25	2.0225	1	1961	1	1	1	Verlaufs-Ko Art. Hypertonie	K86	K	0						0	2010	0	0	1	1	52	1	3
2	2	26	2.0226	1	1960	0	0	1	Besprech Bericht Kardiol. Wegen neuem Vorhofflimmern	K61	K	0						0	2010	0	0	1	1	53	1	3
2	2	27	2.0227	1	1960	0	1	1	Infekt obere Atemwege	R74	R	0						0	2010	0	0	1	1	53	1	3
2	2	28	2.0228	1	1965	0	0	1	Wiedervorstellung bei Knieschmerzen	L15	L	1	Radiologie	9	0	1	1	0	2010	0	0	1	1	48	1	3
2	2	30	2.023	1	1987	1	0	1	Verlaufs-Kontrolle in Physiotherapie bei Muskulärer Dysbalance	L29	L	0						0	2010	0	0	1	1	26	1	3
2	2	31	2.0231	1	1950	0	0	1	Ko nach Leitersturz -> Lumbosacrale Kontrusion	L81	L	0						0	2010	0	0	1	1	63	1	3
2	2	32	2.0232	1	1983	1	1	1	Verlaufs-Ko Mononukleose	A75	A	1	Radiologie	7	0	1	1	0	2010	0	0	1	1	30	1	3
2	2	33	2.0233	1	1950	0	1	1	Besprechung Sonographie -> Inguinalhernie	D61	D	1	Chirurgie	4	0	1	0	0	2010	0	0	1	1	63	1	3
2	2	34	2.0234	1	1953	1	0	1	Persistierende Kopfschmerzen	N01	N	1	Radiologie	9	0	1	1	0	2010	0	0	1	1	60	1	3
2	3	1	2.0301	1	1998	1	0	1	Wundkontrolle bei Stn. Nageleilextraktion	S56	S	0						0	2010	0	0	1	1	15	1	3
2	3	2	2.0302	1	1984	1	0	1	Desensibilisierung	R50	R	0						0	2010	0	0	1	1	29	1	3
2	3	3	2.0303	1	1944	1	0	2	Nävus	S82	S	1	Plastische Chirurgie	4	0	1	0	0	2010	0	0	1	1	69	0.5	3
2	3	3	2.0303	1	1944	1	0	2	Kontrolle Hypertonie	K86	K	0						0	2010	0	0	1	1	69	0.5	3
2	3	4	2.0304	1	1939	0	0	2	Kontrolle Hypertonie	K86	K	0						0	2010	0	0	1	1	74	0.5	3
2	3	4	2.0304	1	1939	0	0	2	INR-Kontrolle (wegen Aortenklappenersatz)	K34	K	0						0	2010	0	0	1	1	74	0.5	3
2	3	5	2.0305	1	1957	1	1	2	Schwindel	N17	N	0						0	2010	0	0	1	1	56	0.5	3
2	3	5	2.0305	1	1957	1	1	2	Wiedervorstellung Fussschmerzen	L17	L	0						0	2010	0	0	1	1	56	0.5	3
2	3	6	2.0306	1	1946	0	0	3	Kontrolle Diabetes mellitus	T90	T	0						0	2010	0	0	1	1	67	0.333333	3
2	3	6	2.0306	1	1946	0	0	3	Kontrolle Art. Hypertonie	K86	K	0						0	2010	0	0	1	1	67	0.333333	3
2	3	6	2.0306	1	1946	0	0	3	Schmerzen Schulter/ thorako-lateral	L08	L	0						0	2010	0	0	1	1	67	0.333333	3
2	3	7	2.0307	1	1981	0	0	1	Kontrolle Art. Hypertonie	K86	K	0						0	2010	0	0	1	1	32	1	3
2	3	8	2.0308	1	1938	0	1	1	INR-/ Laborkontrolle bei Stn. Aortenklappenersatz	K34	K	0						0	2010	0	0	1	1	75	1	3
2	3	9	2.0309	1	1944	0	1	4	Anmeldung DXA	L67	L	1	Rheumatologie	9	0	1	0	0	2010	0	0	1	1	69	0.25	3
2	3	9	2.0309	1	1944	0	1	4	Blutdruck-Kontrolle	K85	K	0						0	2010	0	0	1	1	69	0.25	3
2	3	9	2.0309	1	1944	0	1	4	Kontrolle Amylasenerhöhung	D60	D	0						0	2010	0	0	1	1	69	0.25	3
2	3	9	2.0309	1	1944	0	1	4	Knötchen Unterarm -> ad Exzision (selber)	S52	S	0						0	2010	0	0	1	1	69	0.25	3
2	3	10	2.031	1	1951	1	1	2	Blutdruck-Kontrolle	K85	K	0						0	2010	0	0	1	1	62	0.5	3
2	3	10	2.031	1	1951	1	1	2	Besprechung für gynäkol. Eingriff	X58	X	0						0	2010	0	0	1	1	62	0.5	3
2	3	11	2.0311	1	1978	0	0	1	Infekt der oberen Atemwege/ Grippe	R74	R	0						0	2010	0	0	1	1	35	1	3
2	3	12	2.0312	1	1967	0	0	1	Verlaufskontrolle Schulterkontusion rechts	L81	L	0						0	2010	0	0	1	1	46	1	3
2	3	13	2.0313	1	1986	1	0	1	Unklare Gefühlsstörung linke Körperhälfte -> positive FA: Mutter mit MS	N06	N	1	Neurologie	1	0	1	0	0	2010	0	0	1	1	27	1	3
2	3	14	2.0314	1	1940	1	1	1	Hypertonie Entgleisung	K87	K	0						0	2010	0	0	1	1	73	1	3
2	3	15	2.0315	1	1936	0	0	1	Prä-Op-Untersuchung wegen Inguinalhernien bds	D49	D	0						0	2010	0	0	1	1	77	1	3
2	3	16	2.0316	1	1983	1	1	1	Verlaufskontrolle Mononukleose	A75	A	0						0	2010	0	0	1	1	30	1	3
2	3	17	2.0317	1	1976	0	0	1	Verlaufskontrole lumboradikuläres Sz-Syndrom	L86	L	0						0	2010	0	0	1	1	37	1	3
2	3	18	2.0318	1	1967	1	1	1	Verlaufsgesüräch Psychische Belastungssituation	P29	P	0						0	2010	0	0	1	1	46	1	3
2	3	19	2.0319	1	1964	0	1	1	Verlaufskontrolle Rectumcarcinom	D75	D	0						0	2010	0	0	1	1	49	1	3
2	3	20	2.032	1	1985	0	0	1	Besprechung C13-Atemtest +! Bei Hp-Infekt (Stn. Eradikation!)	D61	D	0						0	2010	0	0	1	1	28	1	3
2	3	21	2.0321	1	1964	0	0	1	Verlaufskontrolle Traumat. Epicondylitis radialis	L93	L	0						0	2010	0	0	1	1	49	1	3
2	3	22	2.0322	1	1947	1	0	1	Tortikollis	L01	L	0						0	2010	0	0	1	1	66	1	3
2	3	23	2.0323	1	1955	0	1	1	Desensibilisierung	R50	R	0						0	2010	0	0	1	1	58	1	3
2	3	24	2.0324	1	1965	0	1	1	Verlaufskontrolle GIST	D78	D	0						0	2010	0	0	1	1	48	1	3
2	3	25	2.0325	1	1940	1	0	1	Verlaufskontrolle art. Hypertonie	K86	K	0						0	2010	0	0	1	1	73	1	3
2	3	26	2.0326	1	1964	1	1	1	Verlaufskontrolle Diskushernie HWS	L85	L	0						0	2010	0	0	1	1	49	1	3
2	3	27	2.0327	1	1942	0	0	2	Strassenverkehrsuntersuchung	A62	A	0						0	2010	0	0	1	1	71	0.5	3
2	3	27	2.0327	1	1942	0	0	2	Vd.a. art. Hypertonie	K86	K	0						0	2010	0	0	1	1	71	0.5	3
2	3	28	2.0328	1	1968	0	1	1	Fusstrauma (Schlag) mit abgekapseltem Hämatom	L81	L	1	Allgemeine Innere Medizin	7	0	1	2	0	2010	0	0	1	1	45	1	3
2	3	29	2.0329	1	1967	0	0	1	Psych. Verlaufsgespräch	P58	P	0						0	2010	0	0	1	1	46	1	3
2	3	30	2.033	1	1951	0	0	1	Vesprechung Check-up nd Befund Vorsorge- Koloskopie	A98	A	0						0	2010	0	0	1	1	62	1	3
2	3	31	2.0331	1	1958	1	0	1	Verlaufskontrolle Art. Hypertonie	K86	K	0						0	2010	0	0	1	1	55	1	3
2	3	32	2.0332	1	1983	0	1	1	Psych. Verlaufsgespräch	P58	P	0						0	2010	0	0	1	1	30	1	3
2	3	33	2.0333	1	1984	1	0	1	Psych. Verlaufsgespräch	P58	P	0						0	2010	0	0	1	1	29	1	3
2	3	34	2.0334	1	1997	0	0	1	Knie- und Ellbogen-Sz	L15	L	0						0	2010	0	0	1	1	16	1	3
2	3	35	2.0335	1	1925	1	0	2	INR-Kontrolle bei Stn. Lungenembolie	K34	K	0						0	2010	0	0	1	1	88	0.5	3
2	3	35	2.0335	1	1925	1	0	2	Kontrolle art. Hypertonie	K86	K	0						0	2010	0	0	1	1	88	0.5	3
2	4	1	2.0401	0.5	1965	0	1	1	INR-Ko bei Stn. LE	K34	K	0						0	2010	0	0	1	1	48	1	3
2	4	2	2.0402	0.5	1990	1	1	2	Ueberlastungs-Metatarsalgie bds	L17	L	0						0	2010	0	0	1	1	23	0.5	3
2	4	2	2.0402	0.5	1990	1	1	2	Rauch-Stopp-Beratung	P17	P	0						0	2010	0	0	1	1	23	0.5	3
2	4	3	2.0403	0.5	1970	1	1	1	Notfall: Psychiatrische Belastungssituation	P29	P	0						0	2010	0	0	1	1	43	1	3
2	4	4	2.0404	0.5	1938	0	0	1	Verlaufskontrolle Mastitis	Y16	Y	0						0	2010	0	0	1	1	75	1	3
2	4	5	2.0405	0.5	1958	1	1	2	Magenschmerzen	D02	D	1	Gastroenterologie	5	0	1	0	0	2010	0	0	1	1	55	0.5	3
2	4	5	2.0405	0.5	1958	1	1	2	Hypertonie	K86	K	0						0	2010	0	0	1	1	55	0.5	3
2	4	6	2.0406	0.5	1994	0	1	1	Verlaufskontrolle Stn. Patella-Luxation	L80	L	0						0	2010	0	0	1	1	19	1	3
2	4	7	2.0407	0.5	1948	1	1	2	Verlaufskontrolle Pankreaskarzinom	D76	D	0						0	2010	0	0	1	1	65	0.5	3
2	4	7	2.0407	0.5	1948	1	1	2	Blutdruck-Verlaufskontrolle	K85	K	0						0	2010	0	0	1	1	65	0.5	3
2	4	8	2.0408	0.5	1946	1	0	1	Ibandronat-iv. Gabe	L50	L	0						0	2010	0	0	1	1	67	1	3
2	4	9	2.0409	0.5	1935	1	0	2	Vitarubin-Injektion	T50	T	0						0	2010	0	0	1	1	78	0.5	3
2	4	9	2.0409	0.5	1935	1	0	2	Verlaufskontrolle art. Hypertonie	K86	K	0						0	2010	0	0	1	1	78	0.5	3
2	4	10	2.041	0.5	1943	0	0	2	Schulter/ Nackenschmerzen	L08	L	0						0	2010	0	0	1	1	70	0.5	3
2	4	10	2.041	0.5	1943	0	0	2	Verlaufs-Kontrolle Art. Hypertonie	K86	K	0						0	2010	0	0	1	1	70	0.5	3
2	4	11	2.0411	0.5	1974		0	1	Verlaufsgspräch Nikotinstopp	P17	P	0						0	2010	0	0	1	1	39	1	3
2	4	12	2.0412	0.5	1975	0	1	1	Verlaufskontrolle lumbospondylogeses Sz-Syndrom	L86	L	1	Radiologie	9	0	1	0	0	2010	0	0	1	1	38	1	3
2	4	13	2.0413	0.5	1971	0	1	1	Exzision Unguis incarnatus	S94	S	0						0	2010	0	0	1	1	42	1	3
2	4	14	2.0414	0.5	1965	1	0	1	Psychiatrisches Verlaufsgespräch	P58	P	0						0	2010	0	0	1	1	48	1	3
2	5	1	2.0501	1	1993	0	0	2	Kontrolle Schwindel, EKG	N17	N	0						0	2010	0	0	1	1	20	0.5	3
2	5	1	2.0501	1	1993	0	0	2	Kontrolle Vd.a. Fusspilz	S74	S	0						0	2010	0	0	1	1	20	0.5	3
2	5	2	2.0502	1	1976	0	1	1	Kontrolle/ Wiedervorstellung bei Stn. Verkehrsunfall mit Xiphoid-Fx 2010	L81	L	0						0	2010	0	0	1	1	37	1	3
2	5	3	2.0503	1	1958	0	1	1	Sz/ Stechen re Oberbauch	D06	D	1	Allgemeine Innere Medizin	7	0	1	0	0	2010	0	0	1	1	55	1	3
2	5	4	2.0504	1	1954	0	0	2	Strassenverkehrsuntersuchung	A62	A	0						0	2010	0	0	1	1	59	0.5	3
2	5	4	2.0504	1	1954	0	0	2	Blutdruck-Kontrolle	K85	K	0						0	2010	0	0	1	1	59	0.5	3
2	5	5	2.0505	1	1967	1	0	1	Abdomen Sonographie bei rez. Abdom. Verhärtungen	D41	D	1	Gynäkologie	1				0	2010	0	0	1	1	46	1	3
2	5	6	2.0506	1	1961	1	0	1	Check-up	A98	A	0						0	2010	0	0	1	1	52	1	3
2	5	7	2.0507	1	1941	1	1	2	Wundkontrolle Zehe	S56	S	0						0	2010	0	0	1	1	72	0.5	3
2	5	7	2.0507	1	1941	1	1	2	Laborkontrolle bei Anämie bei prim. bil. Zirrhose (Wassermelonenmagen)	A82	A	0						0	2010	0	0	1	1	72	0.5	3
2	5	8	2.0508	1	1970	1	0	1	Kontrolle Pneumonie	R81	R	0						0	2010	0	0	1	1	43	1	3
2	5	9	2.0509	1	1932	1	0	1	INR-Kontrolle bei VH-Flimmern	K34	K	0						0	2010	0	0	1	1	81	1	3
2	5	10	2.051	1	1963	1	0	2	"Speiseröhren"-Krämpfe (Vd.a. Reflucleiden)	D03	D	0						0	2010	0	0	1	1	50	0.5	3
2	5	10	2.051	1	1963	1	0	2	BD-Kontrolle	K85	K	0						0	2010	0	0	1	1	50	0.5	3
2	5	11	2.0511	1	1953	1	0	1	Kopf-Sz, fieber unklarer Aetiol.	N01	N	0						0	2010	0	0	1	1	60	1	3
2	5	12	2.0512	1	1938	1	1	1	Ko Herpes Zoster	S70	S	0						0	2010	0	0	1	1	75	1	3
2	5	13	2.0513	1	1948	0	0	1	Sinusitis frontalis	R75	R	0						0	2010	0	0	1	1	65	1	3
2	5	14	2.0514	1	1952	1	0	1	Besprechung Neurolog. Bericht bei CTS	N61	N	0						0	2010	0	0	1	1	61	1	3
2	5	15	2.0515	1	1967	0	0	3	Besprechung Proz. Bei OSAS	R99	R	1	Pneumologie	10	0	1	0	0	2010	0	0	1	1	46	0.333333	3
2	5	15	2.0515	1	1967	0	0	3	Laborbesprech. Vd.a. Depression	P76	P	0						0	2010	0	0	1	1	46	0.333333	3
2	5	15	2.0515	1	1967	0	0	3	Zeugniss wegen AUZ bei grippalem Infekt	A62	A	0						0	2010	0	0	1	1	46	0.333333	3
2	5	17	2.0517	1	1953	1	0	1	Ko Kardiopathie/ massive Extrasystolie	K84	K	1	Kardiologie	10	0	1	0	0	2010	0	0	1	1	60	1	3
2	5	18	2.0518	1	1957	0	1	2	Ko Schizophrenie	P72	P	0						0	2010	0	0	1	1	56	0.5	3
2	5	18	2.0518	1	1957	0	1	2	BD-Kontrolle	K85	K	0						0	2010	0	0	1	1	56	0.5	3
2	5	19	2.0519	1	1973	1	0	1	Ko Tonsillitis	R76	R	0						0	2010	0	0	1	1	40	1	3
2	5	20	2.052	1	1940	0	0	3	INR-Kontrolle (VH-Fli)	K34	K	0						0	2010	0	0	1	1	73	0.333333	3
2	5	20	2.052	1	1940	0	0	3	Prostata-Verlaufs-Ko (PSA)	Y34	Y	0						0	2010	0	0	1	1	73	0.333333	3
2	5	20	2.052	1	1940	0	0	3	Besprechung MRI LWS/Sakrum	L61	L	0						0	2010	0	0	1	1	73	0.333333	3
2	5	21	2.0521	1	1949	1	0	1	Besprechung RX/MR Bilder Rücken	L60	L	0						0	2010	0	0	1	1	64	1	3
2	5	22	2.0522	1	1958	1	0	1	Wiedervorstellung Infekt obere Atemwege	R74	R	0						0	2010	0	0	1	1	55	1	3
2	5	23	2.0523	1	1994	0	0	1	Infekt obere Atemwege	R74	R	0						0	2010	0	0	1	1	19	1	3
2	5	24	2.0524	1	1942	0	0	2	Besprechung Gastroskopie	D61	D	0						0	2010	0	0	1	1	71	0.5	3
2	5	24	2.0524	1	1942	0	0	2	Besprechung Kardiol Bericht	K61	K	0						0	2010	0	0	1	1	71	0.5	3
2	5	25	2.0525	1	1944	1	1	2	Besprechung C13- Atemtest	D61	D	0						0	2010	0	0	1	1	69	0.5	3
2	5	25	2.0525	1	1944	1	1	2	BD-Kontrolle	K85	K	0						0	2010	0	0	1	1	69	0.5	3
2	5	26	2.0526	1	1958	1	1	1	Fluanxol-Injektion	P50	P	0						0	2010	0	0	1	1	55	1	3
2	5	27	2.0527	1	1953	0	1	2	Audiometrie	H43	H	1	ORL	1	0	1	0	0	2010	0	0	1	1	60	0.5	3
2	5	27	2.0527	1	1953	0	1	2	Besprechung Check-up-Resultate	A98	A	0						0	2010	0	0	1	1	60	0.5	3
2	5	28	2.0528	1	1999	1	0	1	Notfall: Unklares Abdomen	D99	D	1	Radiologie	7	0	1	1	0	2010	0	0	1	1	14	1	3
2	5	29	2.0529	1	1959	1	1	1	Kontrolle/ Besprechung bei multilokulärem Schmerzsyndrom	A01	A	0						0	2010	0	0	1	1	54	1	3
2	5	30	2.053	1	1991	0	0	1	Kontrolle bei Vda. Refluxleiden	D84	D	0						0	2010	0	0	1	1	22	1	3
2	5	31	2.0531	1	1992	0	1	1	Knie-Trauma	L78	L	1	Radiologie	9	0	1	0	0	2010	0	0	1	1	21	1	3
2	5	32	2.0532	1	1993	1	0	1	Kontrolle bei massiver Koprostase	D12	D	0						0	2010	0	0	1	1	20	1	3
2	5	33	2.0533	1	1965	1	0	1	Verlaufsgespräch bei Depression/Anpassungsstörung	P76	P	0						0	2010	0	0	1	1	48	1	3
2	6	1	2.0601	1	1949	0	0	1	Rückenschmerzen	L29	L	1	Radiologie	9	0	1	0	0	2010	0	0	1	1	64	1	3
2	6	2	2.0602	1	1966	1	1	1	INR-Kontrolle bei Stn. TIA + Kardialem Thrombus	K34	K	0						0	2010	0	0	1	1	47	1	3
2	6	3	2.0603	1	1956	0	1	2	Check-up	A98	A	0						0	2010	0	0	1	1	57	0.5	3
2	6	3	2.0603	1	1956	0	1	2	Verlaufskontrolle Rückenschmerzen	L29	L	0						0	2010	0	0	1	1	57	0.5	3
2	6	4	2.0604	1	1957	1	0	2	Depressives Zustandsbild	P76	P	0						0	2010	0	0	1	1	56	0.5	3
2	6	4	2.0604	1	1957	1	0	2	Ohren-Schmerzen	H01	H	0						0	2010	0	0	1	1	56	0.5	3
2	6	5	2.0605	1	1984	1	0	1	Infekt obere Atemwege	R74	R	0						0	2010	0	0	1	1	29	1	3
2	6	6	2.0606	1	1967	0	0	2	Laborkontrolle bei Medikation mit Solian	P60	P	0						0	2010	0	0	1	1	46	0.5	3
2	6	6	2.0606	1	1967	0	0	2	Hangelenksschmerzen	L11	L	0						0	2010	0	0	1	1	46	0.5	3
2	6	7	2.0607	1	1947	0	1	1	Verlaufskontrolle Handrücken	L12	L	0						0	2010	0	0	1	1	66	1	3
2	6	8	2.0608	1	1979	1	1	1	Infekt obere Atemwege	R74	R	0						0	2010	0	0	1	1	34	1	3
2	6	9	2.0609	1	1943	0	0	2	Laborkontrolle bei Antabus	P60	P	0						0	2010	0	0	1	1	70	0.5	3
2	6	9	2.0609	1	1943	0	0	2	BD-Kontrolle	K85	K	0						0	2010	0	0	1	1	70	0.5	3
2	6	10	2.061	1	1966	1	0	1	Infekt obere Atemwege	R74	R	0						0	2010	0	0	1	1	47	1	3
2	6	11	2.0611	1	1952	1	1	1	Infekt obere Atemwege	R74	R	0						0	2010	0	0	1	1	61	1	3
2	6	12	2.0612	1	2005	0	1	1	Vd.a. Refluxkrankheit	D84	D	0						0	2010	0	0	1	1	8	1	3
2	6	13	2.0613	1	1937	1	1	1	Miktionsbeschwerden	U07	U	0						0	2010	0	0	1	1	76	1	3
2	6	14	2.0614	1	1955	1	0	1	Infekt obere Atemwege	R74	R	0						0	2010	0	0	1	1	58	1	3
2	6	15	2.0615	1	1950	0	0	1	Besprechung Vorbereitung für Koloskopie	D58	D	0						0	2010	0	0	1	1	63	1	3
2	6	16	2.0616	1	1950	0	0	1	Distorsion Knie	L78	L	1	Radiologie	9	0	1	0	0	2010	0	0	1	1	63	1	3
2	6	17	2.0617	1	1994	1	0	1	Unklares Abdomen	D99	D	1	Gastroenterologie	1	1	1	0	0	2010	0	0	1	1	19	1	3
2	6	18	2.0618	1	1986	0	1	1	Verlaufskontrolle Gastroenteritis	D73	D	0						0	2010	0	0	1	1	27	1	3
2	6	19	2.0619	1	1960	0	0	1	Kontrolle bei Refluxleiden	D84	D	0						0	2010	0	0	1	1	53	1	3
2	6	20	2.062	1	1940	1	1	1	Eiseninfusion	T50	T	0						0	2010	0	0	1	1	73	1	3
2	6	21	2.0621	1	1943	1	0	3	Verlaufskontrolle Schwindel	N17	N	0						0	2010	0	0	1	1	70	0.333333	3
2	6	21	2.0621	1	1943	1	0	3	BD-Kontrolle	K85	K	0						0	2010	0	0	1	1	70	0.333333	3
2	6	21	2.0621	1	1943	1	0	3	Verlaufskontrolle Rücken-Sz	L29	L	0						0	2010	0	0	1	1	70	0.333333	3
2	6	22	2.0622	1	1974	1	1	1	Verlaufskontrolle Pneumonie	R81	R	0						0	2010	0	0	1	1	39	1	3
2	6	23	2.0623	1	1995	1	0	1	Wiedervorstellung bei Sinusitis	R75	R	0						0	2010	0	0	1	1	18	1	3
2	6	24	2.0624	1	1987	1	0	1	Desensibilisierung	R50	R	0						0	2010	0	0	1	1	26	1	3
2	6	25	2.0625	1	1978	0	1	1	Infekt obere Atemwege	R74	R	0						0	2010	0	0	1	1	35	1	3
2	6	26	2.0626	1	1948	0	0	1	Vitarubin-Injektion	T50	T	0						0	2010	0	0	1	1	65	1	3
2	6	27	2.0627	1	1957	1	1	1	Infekt obere Atemwege	R74	R	0						0	2010	0	0	1	1	56	1	3
2	6	28	2.0628	1	1965	1	0	1	Wiedervorstellung Infekt obere Atemwege	R74	R	0						0	2010	0	0	1	1	48	1	3
2	6	29	2.0629	1	1978	0	0	1	Infekt obere Atemwege	R74	R	0						0	2010	0	0	1	1	35	1	3
2	6	30	2.063	1	1984	0	1	1	Infekt obere Atemwege	R74	R	0						0	2010	0	0	1	1	29	1	3
2	6	31	2.0631	1	1948	0	0	2	Hämorrhoidalleiden	K96	K	0						0	2010	0	0	1	1	65	0.5	3
2	6	31	2.0631	1	1948	0	0	2	Verlaufskontrolle Blutdruck	K85	K	0						0	2010	0	0	1	1	65	0.5	3
2	6	32	2.0632	1	1977	0	1	1	Besprechung Prozeder bei Abdominalbeschwerden	D58	D	0						0	2010	0	0	1	1	36	1	3
2	7	1	2.0701	1	1983	1	1	1	Fadenentfernung bei St.n. Knie-OP	L54	L	0						0	2010	0	0	1	1	30	1	3
2	7	2	2.0702	1	1944	1	1	1	Check-up	A98	A	1	Allgemeine Innere Medizin	7	0	1	0	0	2010	0	0	1	1	69	1	3
2	7	3	2.0703	1	1953	1	1	4	Beinkrämpfe, Vd. A. Varikosis	K95	K	0						0	2010	0	0	1	1	60	0.25	3
2	7	3	2.0703	1	1953	1	1	4	Kontrolle Hauteffloreszenz	S29	S	0						0	2010	0	0	1	1	60	0.25	3
2	7	3	2.0703	1	1953	1	1	4	Besprechung Laborresultate	A60	A	0						0	2010	0	0	1	1	60	0.25	3
2	7	3	2.0703	1	1953	1	1	4	Blutdruck-Verlaufskontrolle	K85	K	0						0	2010	0	0	1	1	60	0.25	3
2	7	4	2.0704	1	1943	1	1	3	Verlaufskontrolle Diab. mellitus	T90	T	0						0	2010	0	0	1	1	70	0.333333	3
2	7	4	2.0704	1	1943	1	1	3	Ibandronat-Injektion bei Osteoporose	L50	L	0						0	2010	0	0	1	1	70	0.333333	3
2	7	4	2.0704	1	1943	1	1	3	Laborkontrolle Blutfette	T60	T	0						0	2010	0	0	1	1	70	0.333333	3
2	7	5	2.0705	1	1929	0	0	2	Verlaufskontrolle bei KHK u. art. Hypertonie	K76	K	0						0	2010	0	0	1	1	84	0.5	3
2	7	5	2.0705	1	1929	0	0	2	Wundkontrolle bei St.n. Atherom-Exzision	S56	S	0						0	2010	0	0	1	1	84	0.5	3
2	7	6	2.0706	1	1946	0	0	2	Verlaufsko. D. mellitus	T90	T	0						0	2010	0	0	1	1	67	0.5	3
2	7	6	2.0706	1	1946	0	0	2	Gespräch bei bekannter Schizophrenie	P58	P	0						0	2010	0	0	1	1	67	0.5	3
2	7	7	2.0707	1	1994	0	0	1	Wundkontrolle bei traumatischer Fingeramputation	L56	L	0						0	2010	0	0	1	1	19	1	3
2	7	8	2.0708	1	1954	0	0	2	Kontrolle bei Vd. A. COPD/Spirometrie	R95	R	1	Pneumologie	1	0	1	0	0	2010	0	0	1	1	59	0.5	3
2	7	8	2.0708	1	1954	0	0	2	Besprechung 24 Std. - BD	K60	K	0						0	2010	0	0	1	1	59	0.5	3
2	7	9	2.0709	1	1949	0	0	1	Infekt oberer Atewege	R74	R	0						0	2010	0	0	1	1	64	1	3
2	7	10	2.071	1	1955	0	0	1	Impfberatung	A98	A	0						0	2010	0	0	1	1	58	1	3
2	7	11	2.0711	1	1980	1	0	1	Gastroenteritis	D73	D	0						0	2010	0	0	1	1	33	1	3
2	7	12	2.0712	1	1992	1	0	1	Infekt oberer Atewege	R74	R	0						0	2010	0	0	1	1	21	1	3
2	7	13	2.0713	1	1964	1	1	1	Rückenschmerzen	L29	L	0						0	2010	0	0	1	1	49	1	3
2	7	14	2.0714	1	1949	0	0	1	Besprechung MRI der LWS	L61	L	1	Neurochirurgie	3	0	1	0	0	2010	0	0	1	1	64	1	3
2	7	15	2.0715	1	1995	0	0	2	Besprechung MRI LWS	L61	L	0						0	2010	0	0	1	1	18	0.5	3
2	7	15	2.0715	1	1995	0	0	2	Beratung bezüglich Befund MRI und Berufswunsch	A58	A	0						0	2010	0	0	1	1	18	0.5	3
2	7	16	2.0716	1	1996	1	1	1	Achillodynie	L29	L	0						0	2010	0	0	1	1	17	1	3
2	7	17	2.0717	1	1944	1	1	2	Blutdruck-Kontrolle	K85	K	0						0	2010	0	0	1	1	69	0.5	3
2	7	17	2.0717	1	1944	1	1	2	Verlsufskontrolle Migräne	N89	N	0						0	2010	0	0	1	1	69	0.5	3
2	7	18	2.0718	1	1942	1	1	2	Nackenschmerzen	L01	L	0						0	2010	0	0	1	1	71	0.5	3
2	7	18	2.0718	1	1942	1	1	2	Hautschuppung Finger	S21	S	0						0	2010	0	0	1	1	71	0.5	3
2	7	19	2.0719	1	1956	0	1	2	Blutdruck-Kontrolle	K85	K	0						0	2010	0	0	1	1	57	0.5	3
2	7	19	2.0719	1	1956	0	1	2	Diabetes mellitus-Kontrolle	T90	T	0						0	2010	0	0	1	1	57	0.5	3
2	7	20	2.072	1	1951	0	0	2	Besprechung Labor und Gastroskopie	A60	A	0						0	2010	0	0	1	1	62	0.5	3
2	7	20	2.072	1	1951	0	0	2	Epoxal-Impfung	D44	D	0						0	2010	0	0	1	1	62	0.5	3
2	7	21	2.0721	1	1992	0	1	1	Kontrolle Knie-Schmerzen	L15	L	0						0	2010	0	0	1	1	21	1	3
2	7	22	2.0722	1	1940	0	0	2	Infekt oberer Atewege	R74	R	0						0	2010	0	0	1	1	73	0.5	3
2	7	22	2.0722	1	1940	0	0	2	BD-Kontrolle	K85	K	0						0	2010	0	0	1	1	73	0.5	3
2	7	23	2.0723	1	1959	0	0	1	Kontrolle bei Oberarm-Fraktur re	L76	L	0						0	2010	0	0	1	1	54	1	3
2	7	24	2.0724	1	2011	1	0	1	Diarrhoe	D11	D	0						0	2010	0	0	1	1	2	1	3
2	7	25	2.0725	1	1967	0	0	1	Kontrolle Rippenkontusion	L81	L	0						0	2010	0	0	1	1	46	1	3
2	7	26	2.0726	1	2000	1	0	2	Infekt oberer Atewege	R74	R	0						0	2010	0	0	1	1	13	0.5	3
2	7	26	2.0726	1	2000	1	0	2	Magen-Sz (Reflux?)	D02	D	0						0	2010	0	0	1	1	13	0.5	3
2	7	27	2.0727	1	1974	0	1	1	Kontrolle Angina tonsillaris	R76	R	0						0	2010	0	0	1	1	39	1	3
2	7	28	2.0728	1	1979	1	1	1	Infekt oberer Atewege	R74	R	0						0	2010	0	0	1	1	34	1	3
2	7	29	2.0729	1	1949	0	1	1	Exzision Nävus/Fibrom	S52	S	0						0	2010	0	0	1	1	64	1	3
2	7	30	2.073	1	1978	1	0	1	Verlaufsgespräch bei psychosozialer Belastungssituation	P29	P	0						0	2010	0	0	1	1	35	1	3
2	8	1	2.0801	1	1961	0	0	1	Verlaufskontrolle Rücken-Sz -> Progredient	L29	L	1	Neurochirurgie	3	0	1	1	0	2010	0	0	1	1	52	1	3
2	8	2	2.0802	1	1965	0	1	1	Reiseberatung bei Stn. Lungenembolie -> Xarelto	A98	A	0						0	2010	0	0	1	1	48	1	3
2	8	3	2.0803	1	1982	1	1	1	Infekt obere Atemwege	R74	R	0						0	2010	0	0	1	1	31	1	3
2	8	4	2.0804	1	1948	1	0	1	Rez. Rückenschmerzen	L29	L	1	Radiologie	9	0	1	0	0	2010	0	0	1	1	65	1	3
2	8	5	2.0805	1	1953	1	1	1	Fluanxol-Injektion bei Schizophrenie	P50	P	0						0	2010	0	0	1	1	60	1	3
2	8	6	2.0806	1	1960	0	0	1	Kontrolle bei D. mellitus	T90	T	0						0	2010	0	0	1	1	53	1	3
2	8	7	2.0807	1	1950	0	1	1	INR-Kontrolle nach Stroke	K34	K	0						0	2010	0	0	1	1	63	1	3
2	8	8	2.0808	1	1948	0	1	1	Infekt obere Atemwege	R74	R	0						0	2010	0	0	1	1	65	1	3
2	8	9	2.0809	1	1948	1	0	3	Verlaufskontrolle art. Hypertonie	K86	K	0						0	2010	0	0	1	1	65	0.333333	3
2	8	9	2.0809	1	1948	1	0	3	Laborkontrolle Dyslipidämie	T60	T	0						0	2010	0	0	1	1	65	0.333333	3
2	8	9	2.0809	1	1948	1	0	3	Laborkontrolle Hypothyreose	T60	T	0						0	2010	0	0	1	1	65	0.333333	3
2	8	10	2.081	1	1954	1	0	1	24 Std-BD-Messung -> art. Hypertonie	K43	K	1	Kardiologie	1	0	1	0	0	2010	0	0	1	1	59	1	3
2	8	11	2.0811	1	1969	0	1	2	Schwellung Axilla li	A08	A	1	Radiologie	7	0	1	0	0	2010	0	0	1	1	44	0.5	3
2	8	11	2.0811	1	1969	0	1	2	Rez. Arm-Sz li -> Vd.a. Steal-Syndrom	L09	L	0						0	2010	0	0	1	1	44	0.5	3
2	8	12	2.0812	1	1948	1	0	1	INR-Ko bei Vorhofflimmern	K34	K	0						0	2010	0	0	1	1	65	1	3
2	8	13	2.0813	1	1933	1	1	1	INR-Ko bei Vorhofflimmern	K34	K	0						0	2010	0	0	1	1	80	1	3
2	8	14	2.0814	1	1959	0	0	2	Bespr. Proc. Kardiomyopathie/ INR-Kontrolle	K84	K	0						0	2010	0	0	1	1	54	0.5	3
2	8	14	2.0814	1	1959	0	0	2	Laborkontrolle Blutfette	T60	T	0						0	2010	0	0	1	1	54	0.5	3
2	8	15	2.0815	1	2006	1	0	1	Infekt obere Atemwege	R74	R	0						0	2010	0	0	1	1	7	1	3
2	8	16	2.0816	1	1965	1	1	1	Knie-Schmerzen links	L15	L	1	Radiologie	9	0	1	0	0	2010	0	0	1	1	48	1	3
2	8	17	2.0817	1	1949	0	0	1	Besprechung Labor: Vit B12, Ferritin	T60	T	0						0	2010	0	0	1	1	64	1	3
2	8	18	2.0818	1	1955	1	0	1	Ohren"sausen" -> Belüftungsstörung	H73	H	0						0	2010	0	0	1	1	58	1	3
2	8	19	2.0819	1	1957	0	1	3	Verlaufs-Ko Atmung	R04	R	0						0	2010	0	0	1	1	56	0.333333	3
2	8	19	2.0819	1	1957	0	1	3	Bespr. Kardiale Kontrolle	K61	K	0						0	2010	0	0	1	1	56	0.333333	3
2	8	19	2.0819	1	1957	0	1	3	INR-Ko (Schrittmacher)	K34	K	0						0	2010	0	0	1	1	56	0.333333	3
2	8	20	2.082	1	1981	1	0	3	Nausea, Erbrechen	D09	D	0						0	2010	0	0	1	1	32	0.333333	3
2	8	20	2.082	1	1981	1	0	3	Psych. Belastungssituation	P29	P	0						0	2010	0	0	1	1	32	0.333333	3
2	8	20	2.082	1	1981	1	0	3	Schwindel	N17	N	0						0	2010	0	0	1	1	32	0.333333	3
2	8	21	2.0821	1	1932	0	0	1	Angehörigengespräch	P58	P	0						0	2010	0	0	1	1	81	1	3
2	8	22	2.0822	1	1951	0	0	1	Flankenschmerzen	L05	L	0						0	2010	0	0	1	1	62	1	3
2	8	23	2.0823	1	1998	0	1	1	Verlaufskontrolle Akne	S96	S	0						0	2010	0	0	1	1	15	1	3
2	8	24	2.0824	1	1974	0	0	1	Arbeitsmedizin: Allergie (Verlaufskontrolle)	A92	A	0						0	2010	0	0	1	1	39	1	3
2	8	25	2.0825	1	1930	0	1	2	INR-Kontrolle	K34	K	0						0	2010	0	0	1	1	83	0.5	3
2	8	25	2.0825	1	1930	0	1	2	Verlaufskontrolle art. Hypertonie	K86	K	0						0	2010	0	0	1	1	83	0.5	3
2	8	26	2.0826	1	1956	1	1	3	Besprechung Eisenkontrolle	T60	T	0						0	2010	0	0	1	1	57	0.333333	3
2	8	26	2.0826	1	1956	1	1	3	Infekt obere Atemwege	R74	R	0						0	2010	0	0	1	1	57	0.333333	3
2	8	26	2.0826	1	1956	1	1	3	Verlauskontrolle Schmerzsyndrom	A01	A	0						0	2010	0	0	1	1	57	0.333333	3
2	8	27	2.0827	1	1972	0	0	1	INR-Ko bei Stn. Lungenembolie	K34	K	0						0	2010	0	0	1	1	41	1	3
2	8	28	2.0828	1	1988	1	1	1	Kopfschmerzen Vd.a. Tubenbelüftungsstörung	N01	N	0						0	2010	0	0	1	1	25	1	3
2	8	29	2.0829	1	1947	0	1	3	Besprechung Sonographie:Cholezystolithiasis	D61	D	0						0	2010	0	0	1	1	66	0.333333	3
2	8	29	2.0829	1	1947	0	1	3	Verlaufsgespräch Nikotinabusus	P17	P	0						0	2010	0	0	1	1	66	0.333333	3
2	8	29	2.0829	1	1947	0	1	3	Verlauskontrolle Rücken nach Infiltration LWS	L03	L	0						0	2010	0	0	1	1	66	0.333333	3
2	8	30	2.083	1	1958	0	0	1	Leistenschmerzen	L29	L	1	Radiologie	9	0	1	1	0	2010	0	0	1	1	55	1	3
2	8	31	2.0831	1	1982	1	0	1	INR-Ko bei rez. Thrombosen	K34	K	0						0	2010	0	0	1	1	31	1	3
2	8	32	2.0832	1	1972	0	0	1	Kontrolle nach Velosturz	A80	A	0						0	2010	0	0	1	1	41	1	3
2	8	33	2.0833	1	2005	0	0	1	Verlaufs-Ko/ Gipsentfernung bei Tibiaschaft-Fraktur	L73	L	0						0	2010	0	0	1	1	8	1	3
2	8	34	2.0834	1	1964	1	0	2	Verlaufskontrolle Fersenschmerzen	L17	L	0						0	2010	0	0	1	1	49	0.5	3
2	8	34	2.0834	1	1964	1	0	2	Verlaufskontrolle PHS	L92	L	0						0	2010	0	0	1	1	49	0.5	3
2	8	35	2.0835	1	1963	0	1	1	Desensibilisierung	R50	R	0						0	2010	0	0	1	1	50	1	3
2	8	36	2.0836	1	2000	0	1	1	Beinschmerzen -> Ueberbelastung durch Fussball	L14	L	0						0	2010	0	0	1	1	13	1	3
2	9	1	2.0901	0.5	1989	0	0	2	Sehstörung, Nausea	F05	F	1	Ophthalmologie	1	0	1	0	0	2010	0	0	1	1	24	0.5	3
2	9	1	2.0901	0.5	1989	0	0	2	Kopfschmerzen	N01	N	1	Neurologie	3	0	1	0	0	2010	0	0	1	1	24	0.5	3
2	9	2	2.0902	0.5	1993	0	0	1	Genitales Ekzem	S87	S	0						0	2010	0	0	1	1	20	1	3
2	9	3	2.0903	0.5	1965	1	0	2	Verlaufskontrolle Gestörte Glukosetoleranz	T34	T	0						0	2010	0	0	1	1	48	0.5	3
2	9	3	2.0903	0.5	1965	1	0	2	Verlaufskontrolle art. Hypertonie	K86	K	0						0	2010	0	0	1	1	48	0.5	3
2	9	4	2.0904	0.5	1967	0	0	1	Check-up	A98	A	0						0	2010	0	0	1	1	46	1	3
2	9	5	2.0905	0.5	1990	1	1	1	Multiple Effloreszenzen	S29	S	1	Dermatologie	1	0	1	0	0	2010	0	0	1	1	23	1	3
2	9	6	2.0906	0.5	1946	1	0	1	Eisen-Infusion	T50	T	0						0	2010	0	0	1	1	67	1	3
2	9	7	2.0907	0.5	1961	0	0	2	Verlaufskontrolle Diabetes mellitus	T90	T	0						0	2010	0	0	1	1	52	0.5	3
2	9	7	2.0907	0.5	1961	0	0	2	Verlaufskontrolle arterielle Hypertonie	K86	K	0						0	2010	0	0	1	1	52	0.5	3
2	9	8	2.0908	0.5	1942	0	0	1	Verlaufskontrolle Hypertonie	K86	K	0						0	2010	0	0	1	1	71	1	3
2	9	9	2.0909	0.5	1939	1		1	Blut ab ano, Obstipation	D16	D	0						0	2010	0	0	1	1	74	1	3
2	9	10	2.091	0.5	1987	0	0	2	Wundkontrolle nach Unterschenkelfraktur	L56	L	0						0	2010	0	0	1	1	26	0.5	3
2	9	10	2.091	0.5	1987	0	0	2	Blutdruck-Kontrolle -> Normalbefund	K25	K	0						0	2010	0	0	1	1	26	0.5	3
2	9	11	2.0911	0.5	1985	1	0	1	Schulterschmerzen	L08	L	0						0	2010	0	0	1	1	28	1	3
2	9	12	2.0912	0.5	1965	1	1	1	Besprechung MRI-Befund Knie links	L61	L	0						0	2010	0	0	1	1	48	1	3
2	9	13	2.0913	0.5	1939	0	1	1	Hüft-Schmerzen recht	L13	L	0						0	2010	0	0	1	1	74	1	3
2	9	14	2.0914	0.5	1960	0	1	1	Fadenentfernung nach Schnittverletzung Finger	S54	S	0						0	2010	0	0	1	1	53	1	3
2	9	15	2.0915	0.5	1929	1	1	2	Besuch in Altersheim zur Besprechung Labor	A60	A	0						0	2010	0	0	1	1	84	0.5	3
2	9	15	2.0915	0.5	1929	1	1	2	Nasenatmungsbehinderung	R08	R	0						0	2010	0	0	1	1	84	0.5	3
2	10	1	2.1001	1	1945	0	0	1	Fluanxal-Injektion bei Schizophrenie	P50	P	0						0	2010	0	0	1	1	68	1	3
2	10	2	2.1002	1	1958	0	0	1	Besprechung Labor bei Testosteron-Mangel (Verlaufskontrolle)	Y60	Y	0						0	2010	0	0	1	1	55	1	3
2	10	3	2.1003	1	1970	0	0	1	Schmerzen Unterschenkel rechts	L14	L	1	Radiologie	7	0	1	2	0	2010	0	0	1	1	43	1	3
2	10	4	2.1004	1	1985	0	1	1	Schwellung OSG-Bereich ohne Trauma	L16	L	1	Orthopädie	1	0	1	0	0	2010	0	0	1	1	28	1	3
2	10	5	2.1005	1	1944	0	1	3	Ektasie Aorta asc	K99	K	1	Kardiologie	10	0	1	0	0	2010	0	0	1	1	69	0.333333	3
2	10	5	2.1005	1	1944	0	1	3	Check-up	A98	A	0						0	2010	0	0	1	1	69	0.333333	3
2	10	5	2.1005	1	1944	0	1	3	Blutdruck	K85	K	0						0	2010	0	0	1	1	69	0.333333	3
2	10	6	2.1006	1	1969	1	0	1	Blutdruckkontrolle	K85	K	1	Kardiologie	1	0	1	0	0	2010	0	0	1	1	44	1	3
2	10	7	2.1007	1	1966	1	0	1	Infekt obere Atemwege Verlaufskontrolle	R74	R	0						0	2010	0	0	1	1	47	1	3
2	10	8	2.1008	1	1971	0	1	1	Impfberatung (FSME) -> aufgefrischt	A98	A	0						0	2010	0	0	1	1	42	1	3
2	10	9	2.1009	1	1931	0	1	2	Vitarubin-Injektion	T50	T	0						0	2010	0	0	1	1	82	0.5	3
2	10	9	2.1009	1	1931	0	1	2	BD-Kontrolle	K85	K	0						0	2010	0	0	1	1	82	0.5	3
2	10	10	2.101	1	1991	1	0	1	Verlaufskontrolle Infekt der oberen Atemwege	R74	R	0						0	2010	0	0	1	1	22	1	3
2	10	11	2.1011	1	1977	0	1	1	Kontrolle Stn. Pneumonie + Rippen-Fx	R81	R	0						0	2010	0	0	1	1	36	1	3
2	10	12	2.1012	1	1947	0	0	1	Verhebetrauma	L81	L	0						0	2010	0	0	1	1	66	1	3
2	10	13	2.1013	1	1963	1	0	1	Infekt obere Atemwege	R74	R	0						0	2010	0	0	1	1	50	1	3
2	10	14	2.1014	1	1970	1	0	1	Schulterschmerzen (Prellung/ Distorsion)	L79	L	1	Radiologie	9	0	1	1	0	2010	0	0	1	1	43	1	3
2	10	15	2.1015	1	1979	1	1	1	Wiedervorstellung bei Infekt obere Atemwege	R74	R	0						0	2010	0	0	1	1	34	1	3
2	10	16	2.1016	1	1936	1	0	1	Blutdruck-Verlaufskontrolle	K85	K	0						0	2010	0	0	1	1	77	1	3
2	10	17	2.1017	1	1969	0	1	1	Verlaufskontrolle Tonsillitis	R76	R	0						0	2010	0	0	1	1	44	1	3
2	10	18	2.1018	1	1969	0	0	1	Verlaufskontrolle und Besprechung MRI LWS	L61	L	0						0	2010	0	0	1	1	44	1	3
2	10	19	2.1019	1	1950	1	1	1	Besprechung C13-Atmtest und Hämoccult	D60	D	0						0	2010	0	0	1	1	63	1	3
2	10	20	2.102	1	1992	0	1	1	Verlaufskontrolle nach Meniskus-Op	L99	L	0						0	2010	0	0	1	1	21	1	3
2	10	21	2.1021	1	1977	0	0	1	Untersuchung für Feuerwehr (Atemschutz)	A62	A	0						0	2010	0	0	1	1	36	1	3
2	10	22	2.1022	1	1961	0	0	1	Blutdruck-Kontrolle	K85	K	0						0	2010	0	0	1	1	52	1	3
2	10	23	2.1023	1	1967	1	0	2	Verlaufskontrolle Knie-Distorsion	L78	L	1	Radiologie	9	0	1	0	0	2010	0	0	1	1	46	0.5	3
2	10	23	2.1023	1	1967	1	0	2	Verlauf Psyche	P99	P	0						0	2010	0	0	1	1	46	0.5	3
2	10	24	2.1024	1	1978	0	0	1	Kontrolle Wunde bei Stn. Nagelextraktion	S56	S	0						0	2010	0	0	1	1	35	1	3
2	10	25	2.1025	1	1967	1	1	1	Rückenschmerzen	L29	L	1	Radiologie	9	0	1	0	0	2010	0	0	1	1	46	1	3
2	10	26	2.1026	1	1959	1	1	1	Multilokuläres Sz-Syndrom	A01	A	0						0	2010	0	0	1	1	54	1	3
2	10	27	2.1027	1	1997	1	1	1	Kontusion/ Distorsion Handgelenk	L79	L	0						0	2010	0	0	1	1	16	1	3
2	10	28	2.1028	1	1976	0	0	1	Verlaufskontrolle Rücken bei Stn. Sturz. + Diskushernie	L81	L	0						0	2010	0	0	1	1	37	1	3
2	10	29	2.1029	1	1983	1	1	1	Wundkontrolle bei Stn. Knie-OP bei Patella-Instabilität	L56	L	0						0	2010	0	0	1	1	30	1	3
2	10	30	2.103	1	1955	1	0	2	Besprechung Sonographie	A61	A	0						0	2010	0	0	1	1	58	0.5	3
2	10	30	2.103	1	1955	1	0	2	Besprechung DXA	L61	L	0						0	2010	0	0	1	1	58	0.5	3
2	10	31	2.1031	1	1974	0	1	2	INR-Kontrolle	K34	K	0						0	2010	0	0	1	1	39	0.5	3
2	10	31	2.1031	1	1974	0	1	2	Verlaufskontrolle Sz Unterarm/Ellbogen	L09	L	0						0	2010	0	0	1	1	39	0.5	3
2	10	32	2.1032	1	1973	1	1	1	Besprechung Angiologie-Untersuchung (ausgeprägte Varikosis)	K61	K	0						0	2010	0	0	1	1	40	1	3
2	10	33	2.1033	1	1965	1	0	1	Verlaufsgespräch psychosoziale Belastungssituation	P29	P	0						0	2010	0	0	1	1	48	1	3
2	11	1	2.1101	1	1989	0	0	1	Verlaufskontrolle bei Stn. OSG-Distorsion	L77	L	0						0	2010	0	0	1	1	24	1	3
2	11	2	2.1102	1	1987	1	1	1	Schwellung linker Thorax/ Rippen	A08	A	0						0	2010	0	0	1	1	26	1	3
2	11	3	2.1103	1	1955	0	0	2	Blutdruck Verlaufskontrolle	K85	K	0						0	2010	0	0	1	1	58	0.5	3
2	11	3	2.1103	1	1955	0	0	2	Diabetes mellitus Verlaufskontrolle	T90	T	0						0	2010	0	0	1	1	58	0.5	3
2	11	4	2.1104	1	1961	1	1	1	Blutdruck Verlaufskontrolle	K85	K	0						0	2010	0	0	1	1	52	1	3
2	11	5	2.1105	1	1993	1	0	1	Verlaufskontrolle Legasthenie	P99	P	0						0	2010	0	0	1	1	20	1	3
2	11	6	2.1106	1	1943	1	1	2	Blutdruck Verlaufskontrolle	K85	K	1	Kardiologie	10	0	1	0	0	2010	0	0	1	1	70	0.5	3
2	11	6	2.1106	1	1943	1	1	2	Vorsorge Kolon/ Magen	D49	D	1	Gastroenterologie	5	0	1	0	0	2010	0	0	1	1	70	0.5	3
2	11	7	2.1107	1	1960	0	0	2	Neuer Patient	A99	A	0						0	2010	0	0	1	1	53	0.5	3
2	11	7	2.1107	1	1960	0	0	2	Psychische Belastung -> 2x synkopiert	P29	P	0						0	2010	0	0	1	1	53	0.5	3
2	11	8	2.1108	1	1984	0	1	1	Subkutane Verhärtungen Arm/ Unterschenkel -> Vd.a. Lipme	S78	S	0						0	2010	0	0	1	1	29	1	3
2	11	9	2.1109	1	1972	1	0	1	Desensibilisierung	R50	R	0						0	2010	0	0	1	1	41	1	3
2	11	10	2.111	1	1980	0	0	1	Kontrolle Strecksehnenverletzung Dig II re Hand	L81	L	0						0	2010	0	0	1	1	33	1	3
2	11	11	2.1111	1	1951	1	0	1	Husten -> Vd.a. asthmoide Bronchitis	R78	R	0						0	2010	0	0	1	1	62	1	3
2	11	12	2.1112	1	1954	1	1	2	Verlaufskontrolle Nasenatmungbehinderung	R08	R	0						0	2010	0	0	1	1	59	0.5	3
2	11	12	2.1112	1	1954	1	1	2	Verlaufskontrolle Blutdruck	K85	K	0						0	2010	0	0	1	1	59	0.5	3
2	11	13	2.1113	1	1977	0	0	1	Gastroenteritis	D73	D	0						0	2010	0	0	1	1	36	1	3
2	11	14	2.1114	1	1938	1	0	2	Gewichtszunahme	T07	T	0						0	2010	0	0	1	1	75	0.5	3
2	11	14	2.1114	1	1938	1	0	2	Ibandronat-Injektion	L50	L	0						0	2010	0	0	1	1	75	0.5	3
2	11	15	2.1115	1	1942	0	1	1	Flanken/ Rückenschmerzen	L05	L	0						0	2010	0	0	1	1	71	1	3
2	11	16	2.1116	1	1941	1	1	1	Wundkontrolle nach Nagelteilextraktion	S56	S	0						0	2010	0	0	1	1	72	1	3
2	11	17	2.1117	1	1948	1	1	1	Fussschmerzen	L17	L	1	Rheumatologie	1	0	1	0	0	2010	0	0	1	1	65	1	3
2	11	18	2.1118	1	1942	0	1	1	Verlaufskontrolle unklare Beinschmerzen/ Becken	L14	L	1	Radiologie	9	0	1	0	0	2010	0	0	1	1	71	1	3
2	11	19	2.1119	1	1949	0	1	1	Verlaufskontrolle bei Stn. Knie-OP -> persist. Sz	L15	L	1	Radiologie	9	0	1	0	0	2010	0	0	1	1	64	1	3
2	11	20	2.112	1	1942	1	1	2	Schulterschmerzen	L08	L	0						0	2010	0	0	1	1	71	0.5	3
2	11	20	2.112	1	1942	1	1	2	INR-Kontrolle bei Vorhofflimmern	K34	K	0						0	2010	0	0	1	1	71	0.5	3
2	11	21	2.1121	1	1984	1	0	1	Fadenentfernung Fuss (Unfall)	L54	L	0						0	2010	0	0	1	1	29	1	3
2	11	22	2.1122	1		0	1	1	Thoraxkontusion Sturz	L81	L	0						0	2010	0	0	1	1	2013	1	3
2	11	23	2.1123	1	1929	0	0	2	Ferinject	T50	T	0						0	2010	0	0	1	1	84	0.5	3
2	11	23	2.1123	1	1929	0	0	2	Blutdruck-Kontrolle	K85	K	0						0	2010	0	0	1	1	84	0.5	3
2	11	24	2.1124	1	1925	1	0	1	Wundkontrolle nach Schrittmacher-Batterie-Wechsel	K56	K	0						0	2010	0	0	1	1	88	1	3
2	11	25	2.1125	1	1968	0	0	1	Hodenschmerzen -> Vd.a. epididymitis	Y74	Y	0						0	2010	0	0	1	1	45	1	3
2	11	26	2.1126	1	1969	0	0	1	Verlaufskontrolle bei Stn. Kniedistorsion	L78	L	1	Radiologie	9	0	1	0	0	2010	0	0	1	1	44	1	3
2	11	27	2.1127	1	1983	0	1	1	hals-Sz., Fieber -> Infekt obere Atemwege	R74	R	0						0	2010	0	0	1	1	30	1	3
2	11	28	2.1128	1	1972	1	0	2	Vitarubin-Injektion	T50	T	0						0	2010	0	0	1	1	41	0.5	3
2	11	28	2.1128	1	1972	1	0	2	Husten	R05	R	0						0	2010	0	0	1	1	41	0.5	3
2	11	29	2.1129	1	1950	0	0	1	Verlaufskontrolle Radius-Fx	L72	L	0						0	2010	0	0	1	1	63	1	3
2	11	30	2.113	1	1926	1	1	1	Atemnot, Husten -> Vd.a. LE	R02	R	1	Radiologie	9	0	1	2	0	2010	0	0	1	1	87	1	3
2	11	32	2.1132	1	1989	1	1	1	Infekt obere Atemwege	R74	R	0						0	2010	0	0	1	1	24	1	3
2	12	1	2.1201	1	1934	0	1	2	Art. Hypertonie (Verlaufskontrolle)	K86	K	0						0	2010	0	0	1	1	79	0.5	3
2	12	1	2.1201	1	1934	0	1	2	Verlaufskontrolle KHK	K76	K	0						0	2010	0	0	1	1	79	0.5	3
2	12	2	2.1202	1	1975	1	0	1	Chorn. Otitis media	H71	H	1	ORL	3	1	1	0	0	2010	0	0	1	1	38	1	3
2	12	3	2.1203	1	1954	1	0	2	Art. Hypertonie (Verlaufskontrolle)	K86	K	0						0	2010	0	0	1	1	59	0.5	3
2	12	3	2.1203	1	1954	1	0	2	Verlaufskontrolle Adipositas	T82	T	0						0	2010	0	0	1	1	59	0.5	3
2	12	4	2.1204	1	1947	1	0	2	Besprechung Check-up-Befunde	A98	A	0						0	2010	0	0	1	1	66	0.5	3
2	12	4	2.1204	1	1947	1	0	2	Verlaufskontrolle KHK	K76	K	0						0	2010	0	0	1	1	66	0.5	3
2	12	5	2.1205	1	1943	0	0	3	Untersuchung für Strassenverkehrsamt	A62	A	0						0	2010	0	0	1	1	70	0.333333	3
2	12	5	2.1205	1	1943	0	0	3	Verlaufskontrolle Art. Hypertonie	K86	K	0						0	2010	0	0	1	1	70	0.333333	3
2	12	5	2.1205	1	1943	0	0	3	Verlaufskontrolle Diabetes mellitus	T90	T	0						0	2010	0	0	1	1	70	0.333333	3
2	12	6	2.1206	1	1967	0	0	1	Chron Schmerzproblematik (Verlaufskontrolle)	A01	A	0						0	2010	0	0	1	1	46	1	3
2	12	7	2.1207	1	1950	0	0	1	INR-Kontrolle bei Stn. Mitralklappenersatz	K34	K	0						0	2010	0	0	1	1	63	1	3
2	12	8	2.1208	1	1975	1	0	1	Notfall: Unklare Schwellung Zeigefinger	A08	A	0						0	2010	0	0	1	1	38	1	3
2	12	9	2.1209	1	1952	1	0	1	lumbovertebrales Sz-Syndrom (Besprechung MRI LWS)	L61	L	1	Rheumatologie	5	0	1	0	0	2010	0	0	1	1	61	1	3
2	12	10	2.121	1	1965	0	1	1	Notfall: Akne Lumbago	S96	S	0						0	2010	0	0	1	1	48	1	3
2	12	11	2.1211	1	1944	0	1	1	Rez. Husten	R05	R	0						0	2010	0	0	1	1	69	1	3
2	12	12	2.1212	1	1999	0	1	1	Unklares Exanthem	S29	S	0						0	2010	0	0	1	1	14	1	3
2	12	13	2.1213	1	1965	0	1	2	Nagelmykose	S74	S	0						0	2010	0	0	1	1	48	0.5	3
2	12	13	2.1213	1	1965	0	1	2	Konjunktivitis	F73	F	0						0	2010	0	0	1	1	48	0.5	3
2	12	14	2.1214	1	1942	0	1	1	Besprechung Befund MRI LWS	L61	L	0						0	2010	0	0	1	1	71	1	3
2	12	15	2.1215	1	1925	1	0	2	Verlaufskontrolle Art. Hypertonie	K86	K	0						0	2010	0	0	1	1	88	0.5	3
2	12	15	2.1215	1	1925	1	0	2	Verlaufskontrolle Gonarthrose (Stn. Infiltration)	L90	L	0						0	2010	0	0	1	1	88	0.5	3
2	12	16	2.1216	1	1963	1	1	1	Ferinject-Infusion	T50	T	0						0	2010	0	0	1	1	50	1	3
2	12	17	2.1217	1	1982	0	0	1	Besprechung Befund MRI LWS	L61	L	1	Anästhesie	3	0	1	0	0	2010	0	0	1	1	31	1	3
2	12	18	2.1218	1	1992	1	0	1	Verlaufskontrolle bei Stn. Hp.-Gastritis + Stn. Eradikation	D87	D	0						0	2010	0	0	1	1	21	1	3
2	12	19	2.1219	1	1978	1	0	1	Verlaufsgespräch Psychische Belastungssituation	P58	P	0						0	2010	0	0	1	1	35	1	3
2	13	1	2.1301	1	1986	0	0	1	Müdigkeit; Konzentration ↓, Kopfschmerzen	A04	A	1	Radiologie	9	0	1	1	0	2010	0	0	1	1	27	1	3
2	13	2	2.1302	1	1953	1	1	1	Fluanxol bei Schizophrenie	P50	P	0						0	2010	0	0	1	1	60	1	3
2	13	3	2.1303	1	1952	0	0	4	Besprechung Rx Knie	L60	L	0						0	2010	0	0	1	1	61	0.25	3
2	13	3	2.1303	1	1952	0	0	4	Kopfschmerzen	N01	N	1	Radiologie	9	0	1	0	0	2010	0	0	1	1	61	0.25	3
2	13	3	2.1303	1	1952	0	0	4	Verlaufskontrolle Art. Hypertonie	K86	K	0						0	2010	0	0	1	1	61	0.25	3
2	13	3	2.1303	1	1952	0	0	4	Verlaufskontrolle D. mellitus	T90	T	0						0	2010	0	0	1	1	61	0.25	3
2	13	4	2.1304	1	1984	1	0	1	Wundkontrolle bie Stn. "Tumor"ektomie Mamma re	X56	X	0						0	2010	0	0	1	1	29	1	3
2	13	5	2.1305	1	1992	0	1	1	Verlaufskontrolle bei Stn. Hüft-OP	L56	L	0						0	2010	0	0	1	1	21	1	3
2	13	6	2.1306	1	1955	0	1	1	Desensibilisierung	R50	R	0						0	2010	0	0	1	1	58	1	3
2	13	7	2.1307	1	1951	0	0	1	BD-Kontrolle	K86	K	0						0	2010	0	0	1	1	62	1	3
2	13	8	2.1308	1	1957	0	0	2	Dysurie/ HWI	U07	U	0						0	2010	0	0	1	1	56	0.5	3
2	13	8	2.1308	1	1957	0	0	2	Infekt obere Atemwege	R74	R	0						0	2010	0	0	1	1	56	0.5	3
2	13	9	2.1309	1	1950	1	1	1	Instabile Angina pectoris	K74	K	0						0	2010	0	0	1	1	63	1	3
2	13	10	2.131	1	1946	0	0	2	BD-Kontrolle (Hypertonie)	K86	K	0						0	2010	0	0	1	1	67	0.5	3
2	13	10	2.131	1	1946	0	0	2	Schwellung Oberlid	F16	F	1	Ophthalmologie	1	0	1	1	0	2010	0	0	1	1	67	0.5	3
2	13	11	2.1311	1	1992	0	1	1	Infekt obere Atemwege	R74	R	0						0	2010	0	0	1	1	21	1	3
2	13	12	2.1312	1	1997	0	0	1	Nausea/ Diarrhoe	D09	D	0						0	2010	0	0	1	1	16	1	3
2	13	13	2.1313	1	1956	1	1	1	Verlaufskontrolle Chron. Schmerzsyndrom	A01	A	0						0	2010	0	0	1	1	57	1	3
2	13	14	2.1314	1	1974	0	0	1	Verlaufskontrolle Allergie (Berufskrankheit)	A92	A	0						0	2010	0	0	1	1	39	1	3
2	13	15	2.1315	1	1998	1	0	1	Handgelenksschmerzen	L11	L	1	Radiologie	9	0	1	0	0	2010	0	0	1	1	15	1	3
2	13	16	2.1316	1	1957	0	0	2	Check-up	A98	A	0						0	2010	0	0	1	1	56	0.5	3
2	13	16	2.1316	1	1957	0	0	2	Kontrolle Art. Hypertonie	K86	K	0						0	2010	0	0	1	1	56	0.5	3
2	13	17	2.1317	1	1976	0	0	1	Verlaufskontrolle lumboradikuläres Sz-Syndrom	L86	L	0						0	2010	0	0	1	1	37	1	3
2	13	18	2.1318	1	1961	0	0	1	Wundkontrolle RQW Unterschenkel	S56	S	0						0	2010	0	0	1	1	52	1	3
2	13	19	2.1319	1	1958	1	0	1	BD-Verlaufskontrolle	K85	K	0						0	2010	0	0	1	1	55	1	3
2	13	20	2.132	1	1970	1	0	1	Harnwegsinfekt	U71	U	0						0	2010	0	0	1	1	43	1	3
2	13	21	2.1321	1	1989	0	1	1	Strept.-A-Tonsillitis	R76	R	0						0	2010	0	0	1	1	24	1	3
2	13	22	2.1322	1	1937	1	0	1	VD.a. Epilepsie -> Verlaufskontrolle	N07	N	0						0	2010	0	0	1	1	76	1	3
2	13	23	2.1323	1	1964	1	1	1	Psyche: Verlaufsgespräch	P58	P	0						0	2010	0	0	1	1	49	1	3
2	13	24	2.1324	1	1970	0	0	1	Vd.a. Muskelfaserriss Ellbogen re	L81	L	1	Radiologie	7	0	1	1	0	2010	0	0	1	1	43	1	3
2	14	1	2.1401	0.5	1951	0	0	1	Arterielle Hypertonie (Verlaufskontrolle)	K86	K	0						0	2010	0	0	1	1	62	1	3
2	14	2	2.1402	0.5	1947	1	0	2	Kontrolle Diabetes mellitus	T90	T	0						0	2010	0	0	1	1	66	0.5	3
2	14	2	2.1402	0.5	1947	1	0	2	Blutdruck-Kontrolle	K85	K	0						0	2010	0	0	1	1	66	0.5	3
2	14	3	2.1403	0.5	1953	1	0	2	Verlaufskontrolle Kardiopathie unklarer Aetiol.	K84	K	0						0	2010	0	0	1	1	60	0.5	3
2	14	3	2.1403	0.5	1953	1	0	2	Ohren-Kontrolle (Vd.a. Hörsturz)	H86	H	0						0	2010	0	0	1	1	60	0.5	3
2	14	4	2.1404	0.5	1936	0	1	3	Check-up	A98	A	1	Gastroenterologie	5	0	1	0	0	2010	0	0	1	1	77	0.333333	3
2	14	4	2.1404	0.5	1936	0	1	3	Kontrolle KHK	K76	K	0						0	2010	0	0	1	1	77	0.333333	3
2	14	4	2.1404	0.5	1936	0	1	3	Nasenatmungsbehinderung (Vd.a. Nasenpolypen. Rezidiv)	R86	R	1	ORL	1	1	1	0	0	2010	0	0	1	1	77	0.333333	3
2	14	5	2.1405	0.5	2004	0	0	1	Notfall: Schwellung/ Rörung Finger bei Stn. RQW	S11	S	0						0	2010	0	0	1	1	9	1	3
2	14	6	2.1406	0.5	1969	0	0	1	Kontrolle Knie-Kontusion/ -Distorsion	L81	L	0						0	2010	0	0	1	1	44	1	3
2	14	7	2.1407	0.5	1969	0	0	1	Besprechung MRI bei VD.a. Meniskus-läsion	L61	L	1	Chirurgie	4	0	1	0	0	2010	0	0	1	1	44	1	3
2	14	8	2.1408	0.5	1965	0	1	1	Kontrolle Interdigitalmykose	S74	S	1	Dermatologie	1	0	1	0	0	2010	0	0	1	1	48	1	3
2	14	9	2.1409	0.5	1967	1	0	1	Infekt ober Atemwege	R74	R	0						0	2010	0	0	1	1	46	1	3
2	14	10	2.141	0.5	1953	1	0	1	Verlaufskontrolle bei Diskushernie LWS	L85	L	1	Orthopädie	3	0	1	0	0	2010	0	0	1	1	60	1	3
2	14	11	2.1411	0.5	1947	1	1	1	Post-op Kontrolle bei Radius-Luxationsfraktur	L56	L	0						0	2010	0	0	1	1	66	1	3
2	14	12	2.1412	0.5	1947	0	1	1	Besprechung 24-Std-BD -> art. Hypertonie	K60	K	0						0	2010	0	0	1	1	66	1	3
2	15	1	2.1501	1	1968	1	0	1	Vitarubin-Injektion	T50	T	0						0	2010	0	0	1	1	45	1	3
2	15	2	2.1502	1	1987	1	1	2	Gebissschmerzen nach Annprall duch Ball	L07	L	1	Kieferchirurgie	1	0	1	1	0	2010	0	0	1	1	26	0.5	3
2	15	2	2.1502	1	1987	1	1	2	Rückenschmerzen BWS/ Scapula	L02	L	0						0	2010	0	0	1	1	26	0.5	3
2	15	3	2.1503	1	1966	1	1	1	INR-Kontrolle bei Stn. Cerebrovask. Insult bei kardialem Thrombus	K34	K	0						0	2010	0	0	1	1	47	1	3
2	15	4	2.1504	1	1947	1	0	3	Rückenschmerzen (LWS)	L03	L	0						0	2010	0	0	1	1	66	0.333333	3
2	15	4	2.1504	1	1947	1	0	3	Laborkontrolle Hypercholesterinamie	T60	T	0						0	2010	0	0	1	1	66	0.333333	3
2	15	4	2.1504	1	1947	1	0	3	Beratung wegen FSME-Impfung	A98	A	0						0	2010	0	0	1	1	66	0.333333	3
2	15	5	2.1505	1	1936	1	0	1	Nierenschmerzen/ Muskel-sz	U14	U	0						0	2010	0	0	1	1	77	1	3
2	15	6	2.1506	1	1953	1	0	1	Verlaufskontrolle Radiusfraktur	L72	L	0						0	2010	0	0	1	1	60	1	3
2	15	7	2.1507	1	1932	1	0	1	INR-Kontrolle bei intermittier. Vorhofflimmern	K34	K	0						0	2010	0	0	1	1	81	1	3
2	15	8	2.1508	1	1945	1	0	1	Verlaufskontrolle Harnwegsinfekt Vd.a. Pyelonephritis	U70	U	1	Radiologie	7	0	1	1	0	2010	0	0	1	1	68	1	3
2	15	9	2.1509	1	1939	0	0	1	INR-Kontrolle bei Stn. Aortenklappenersatz	K34	K	0						0	2010	0	0	1	1	74	1	3
2	15	10	2.151	1	1948	1	1	1	Harnwegsinfekt	U71	U	0						0	2010	0	0	1	1	65	1	3
2	15	11	2.1511	1	1976	1	0	1	Rückenschmerzen	L29	L	0						0	2010	0	0	1	1	37	1	3
2	15	12	2.1512	1	1941	1	0	1	Verlaufskontrolle Haut, unklare Effloreszenz	S29	S	0						0	2010	0	0	1	1	72	1	3
2	15	13	2.1513	1	1928	1	1	1	Verlaufskontrolle unklare Dyspnoe/ Druck Thorax	R02	R	0						0	2010	0	0	1	1	85	1	3
2	15	14	2.1514	1	1986	1	1	1	Fingerschmerzen -> Fraktur Endphalanx	L76	L	0						0	2010	0	0	1	1	27	1	3
2	15	15	2.1515	1	1952	0	0	2	Verlaufskontrolle Husten	R05	R	0						0	2010	0	0	1	1	61	0.5	3
2	15	15	2.1515	1	1952	0	0	2	Psychische Belastungssituation (Verlaufsgespräch)	P29	P	0						0	2010	0	0	1	1	61	0.5	3
2	15	16	2.1516	1	1982	0	0	1	Verlaufsgespräch/ -Kontrolle bei Anorexie	P58	P	0						0	2010	0	0	1	1	31	1	3
2	15	17	2.1517	1	1976	1	0	1	Kontrolle bei Stn. Cerebrovaskulärem Insult	K90	K	1	Neuropsychologie	10	0	1	0	0	2010	0	0	1	1	37	1	3
2	15	18	2.1518	1	1929	1	0	1	Blutdruck-Kontrolle	K85	K	0						0	2010	0	0	1	1	84	1	3
2	15	19	2.1519	1	1949	0	0	1	Verlaufskontrolle bei Stn. Bursektomie Ellbogern	L56	L	0						0	2010	0	0	1	1	64	1	3
2	15	20	2.152	1	1986	1	1	1	Wiederherstellung Finger-Sz/ Fraktur Endphalanx	L76	L	0						0	2010	0	0	1	1	27	1	3
2	15	21	2.1521	1	1931	0	1	2	Verlaufsko. Bei Stn cerebrovask. Insult	K90	K	1	Neuropsychologie	10	0	1	0	0	2010	0	0	1	1	82	0.5	3
2	15	21	2.1521	1	1931	0	1	2	Vitarubin-Injektion	T50	T	0						0	2010	0	0	1	1	82	0.5	3
2	15	22	2.1522	1	1934	1	0	1	Kontrolle bei Stn. Splenektomie bei Vd.a. B-Zell-Lymphom	B56	B	0						0	2010	0	0	1	1	79	1	3
2	15	23	2.1523	1	1976	0	0	1	rückenschmerzen, bekannte Diskushernie	L85	L	0						0	2010	0	0	1	1	37	1	3
2	15	24	2.1524	1	1973	1	0	1	Kontrolle bei Stn Meniskus-OP	L56	L	0						0	2010	0	0	1	1	40	1	3
2	15	25	2.1525	1	1941	1	0	2	Besprechung MRI Schulter	L61	L	1	Orthopädie	3	0	1	1	0	2010	0	0	1	1	72	0.5	3
2	15	25	2.1525	1	1941	1	0	2	Blutdruck-Verlaufskontrolle	K85	K	0						0	2010	0	0	1	1	72	0.5	3
2	15	26	2.1526	1	1956	0	0	1	Untersuchung für Strassenverkehrsamt ( Lastwagen)	A62	A	0						0	2010	0	0	1	1	57	1	3
2	15	27	2.1527	1	1978	0	0	1	Verlaufskontrolle Rücken-Sz	L29	L	1	Rheumatologie	5	0	1	0	0	2010	0	0	1	1	35	1	3
2	15	28	2.1528	1	1996	1	1	2	Schellong-Test	K31	K	0						0	2010	0	0	1	1	17	0.5	3
2	15	28	2.1528	1	1996	1	1	2	Rez. Halsschmerzen	R21	R	1	ORL	3	0	1	0	0	2010	0	0	1	1	17	0.5	3
2	15	29	2.1529	1	1974	0	1	2	INR-Kontrolle bei Stn. Lungenembolien	K34	K	0						0	2010	0	0	1	1	39	0.5	3
2	15	29	2.1529	1	1974	0	1	2	Verhärtungsunterschenkel	L14	L	1	Angiologie	1	0	1	0	0	2010	0	0	1	1	39	0.5	3
2	15	30	2.153	1	1995	1	1	1	Ohrenschmerzen	H01	H	0						0	2010	0	0	1	1	18	1	3
2	15	31	2.1531	1	1957	0	1	1	Kontrolle Belastungsdyspnoe	R02	R	1	Pneumologie	1	0	1	0	0	2010	0	0	1	1	56	1	3
2	15	32	2.1532	1	1959	1	0	1	Verlaufsgespräch bei psychosoz. Belastungssituation	P58	P	0						0	2010	0	0	1	1	54	1	3
3	1	1	3.0101	0.5	1955	0	0	1	Diabeteskontrolle	T90	T	0						0	1998	0	1	1	1	58	1	15
3	1	2	3.0102	0.5	1943	0	0	4	Diabetes BZ	T34	T	0						0	1998	0	1	1	1	70	0.25	15
3	1	2	3.0102	0.5	1943	0	0	4	Hypertonie	K86	K	0						0	1998	0	1	1	1	70	0.25	15
3	1	2	3.0102	0.5	1943	0	0	4	"Prostatabeschwerden"	Y06	Y	0						0	1998	0	1	1	1	70	0.25	15
3	1	2	3.0102	0.5	1943	0	0	4	Grippeimpfung	R44	R	0						0	1998	0	1	1	1	70	0.25	15
3	1	3	3.0103	0.5	1982	0	0	1	Erkältung, akute Bronchitis	R78	R	0						0	1998	0	1	1	1	31	1	15
3	1	4	3.0104	0.5	1945	0	1	4	Stuhunregelmässigkeiten	D18	D	0						0	1998	0	1	1	1	68	0.25	15
3	1	4	3.0104	0.5	1945	0	1	4	Va Reflux	D03	D	0						0	1998	0	1	1	1	68	0.25	15
3	1	4	3.0104	0.5	1945	0	1	4	"schwere Beine"	L14	L	0						0	1998	0	1	1	1	68	0.25	15
3	1	4	3.0104	0.5	1945	0	1	4	Cerumen obturans	H81	H	0						0	1998	0	1	1	1	68	0.25	15
3	1	5	3.0105	0.5	1953	1	1	2	Makrohämaturie	U06	U	1	Radiologie	7	0	1	0	0	1998	0	1	1	1	60	0.5	15
3	1	5	3.0105	0.5	1953	1	1	2	Besprechung Blutwerte (TSH)	T60	T	0						0	1998	0	1	1	1	60	0.5	15
3	1	6	3.0106	0.5	1996	0	0	3	Schulterschmerzen, Stn. Luxation	L80	L	1	Orthopädie	1	0	1	0	0	1998	0	1	1	1	17	0.333333	15
3	1	6	3.0106	0.5	1996	0	0	3	Conjunctivitis	F73	F	0						0	1998	0	1	1	1	17	0.333333	15
3	1	6	3.0106	0.5	1996	0	0	3	Akne	S96	S	0						0	1998	0	1	1	1	17	0.333333	15
3	1	7	3.0107	0.5	2010	0	0	1	Ekältung, a. Bronchitis	R78	R	0						0	1998	0	1	1	1	3	1	15
3	1	8	3.0108	0.5	1939	0	1	3	Prostatasymptomatik	Y06	Y	0						0	1998	0	1	1	1	74	0.333333	15
3	1	8	3.0108	0.5	1939	0	1	3	Diabetes	T90	T	0						0	1998	0	1	1	1	74	0.333333	15
3	1	8	3.0108	0.5	1939	0	1	3	chron. Venöse Insuffizienz	K99	K	0						0	1998	0	1	1	1	74	0.333333	15
3	1	9	3.0109	0.5	1980	1	1	1	chron. Rückenschmerzen	L29	L	0						0	1998	0	1	1	1	33	1	15
3	1	10	3.011	0.5	1994	0	0	1	Bauchschmerzen	D06	D	0						0	1998	0	1	1	1	19	1	15
3	1	11	3.0111	0.5	1935	0	0	2	Prostatasymptomatik	Y06	Y	0						0	1998	0	1	1	1	78	0.5	15
3	1	11	3.0111	0.5	1935	0	0	2	Ekzem	S87	S	0						0	1998	0	1	1	1	78	0.5	15
3	1	12	3.0112	0.5	1964	1	0	1	Grippaler Infekt	R80	R	0						0	1998	0	1	1	1	49	1	15
3	1	13	3.0113	0.5	1959	1	0	1	Rückenschmerzen	L29	L	0						0	1998	0	1	1	1	54	1	15
3	1	14	3.0114	0.5	1953	1	1	1	chron Aethyl	P15	P	0						0	1998	0	1	1	1	60	1	15
3	1	15	3.0115	0.5	1931	1	1	2	Erkältung	R74	R	0						0	1998	0	1	1	1	82	0.5	15
3	1	15	3.0115	0.5	1931	1	1	2	Gürtelrose	S70	S	0						0	1998	0	1	1	1	82	0.5	15
3	1	16	3.0116	0.5	1944	0	0	1	Kontrolle nach Appendektomie	D56	D	0						0	1998	0	1	1	1	69	1	15
3	1	17	3.0117	0.5	1974	0	0	3	Grippaler Infekt	D80	D	0						0	1998	0	1	1	1	39	0.333333	15
3	1	17	3.0117	0.5	1974	0	0	3	Lipom rechts thorakal	S78	S	0						0	1998	0	1	1	1	39	0.333333	15
3	1	17	3.0117	0.5	1974	0	0	3	funkt. Schmerzen Rippenbogen	L29	L	0						0	1998	0	1	1	1	39	0.333333	15
3	1	18	3.0118	0.5	1991	0	0	1	Fussprobleme	L17	L	0						0	1998	0	1	1	1	22	1	15
3	1	19	3.0119	0.5	1939	1	0	1	unkl. Bauchschmerzen	D06	D	0						0	1998	0	1	1	1	74	1	15
3	1	20	3.012	0.5	1954	1	0	1	Hämatom li Gesäss nach Sturz	S16	S	0						0	1998	0	1	1	1	59	1	15
3	2	1	3.0201	0.5	1963	1	1	2	Restbeschwerden nach OSG Fraktur	L73	L	0						0	1998	0	1	1	1	50	0.5	15
3	2	1	3.0201	0.5	1963	1	1	2	Tendinopathie Handgelenk	L11	L	0						0	1998	0	1	1	1	50	0.5	15
3	2	2	3.0202	0.5	1949	1	0	2	Diabetes II	T90	T	0						0	1998	0	1	1	1	64	0.5	15
3	2	2	3.0202	0.5	1949	1	0	2	depressives Syndrom	P76	P	0						0	1998	0	1	1	1	64	0.5	15
3	2	3	3.0203	0.5	1934	0	0	2	VHF -> INR Kontrolle	K34	K	0						0	1998	0	1	1	1	79	0.5	15
3	2	3	3.0203	0.5	1934	0	0	2	Ekzem Unterschenkel	S87	S	0						0	1998	0	1	1	1	79	0.5	15
3	2	4	3.0204	0.5	1945	0	0	1	Hypertonie	K86	K	0						0	1998	0	1	1	1	68	1	15
3	2	5	3.0205	0.5	1937	0	0	2	Hypertonie	K86	K	0						0	1998	0	1	1	1	76	0.5	15
3	2	5	3.0205	0.5	1937	0	0	2	Grippeimpfung	R44	R	0						0	1998	0	1	1	1	76	0.5	15
3	2	6	3.0206	0.5	1954	1	1	2	Polyarthrose	L91	L	0						0	1998	0	1	1	1	59	0.5	15
3	2	6	3.0206	0.5	1954	1	1	2	Grippeimpfung	R44	R	0						0	1998	0	1	1	1	59	0.5	15
3	2	7	3.0207	0.5	1952	0		3	KHK	K76	K	0						0	1998	0	1	1	1	61	0.333333	15
3	2	7	3.0207	0.5	1952	0		3	Obstipation	D12	D	0						0	1998	0	1	1	1	61	0.333333	15
3	2	7	3.0207	0.5	1952	0		3	Grippeimpfung	R44	R	0						0	1998	0	1	1	1	61	0.333333	15
3	2	8	3.0208	0.5	1987	0	0	1	Ellbogenkontusion	L79	L	0						0	1998	0	1	1	1	26	1	15
3	2	9	3.0209	0.5	1946	0	0	1	Hüftschmerzen	L13	L	0						0	1998	0	1	1	1	67	1	15
3	2	10	3.021	0.5	1991	0	1	1	Stn.n Schulterop. Nacch Schulterluxation Kontrolle + Fadenentfernung	L80	L	0						0	1998	0	1	1	1	22	1	15
3	2	11	3.0211	0.5	1974	1	1	1	Grippaler Infekt	R80	R	0						0	1998	0	1	1	1	39	1	15
3	2	12	3.0212	0.5	1948	0	0	3	Diabetes II	T90	T	0						0	1998	0	1	1	1	65	0.333333	15
3	2	12	3.0212	0.5	1948	0	0	3	Hypertonie	K86	K	0						0	1998	0	1	1	1	65	0.333333	15
3	2	12	3.0212	0.5	1948	0	0	3	Prostatabeschwerden	Y06	Y	0						0	1998	0	1	1	1	65	0.333333	15
3	2	13	3.0213	0.5	1947	0	1	2	Magenbeschwerden	D29	D	0						0	1998	0	1	1	1	66	0.5	15
3	2	13	3.0213	0.5	1947	0	1	2	Handbeschwerden	L12	L	0						0	1998	0	1	1	1	66	0.5	15
3	2	14	3.0214	0.5	1993	1	1	1	LWS-Syndrom	L84	L	0						0	1998	0	1	1	1	20	1	15
3	2	15	3.0215	0.5	1953	1	1	1	Kontrolle nach HWS	L99	L	0						0	1998	0	1	1	1	60	1	15
3	2	16	3.0216	0.5	1951	1	0	2	akute Bronchitis	R78	R	0						0	1998	0	1	1	1	62	0.5	15
3	2	16	3.0216	0.5	1951	1	0	2	chron. LWS-Syndrom	L84	L	0						0	1998	0	1	1	1	62	0.5	15
3	2	17	3.0217	0.5	1991	1	0	1	Gastroenteritis	D73	D	0						0	1998	0	1	1	1	22	1	15
3	3	1	3.0301	0.5	1963	1	0	1	INR Kontrolle bei Stn. TVT	K34	K	0						0	1998	0	1	1	1	50	1	15
3	3	2	3.0302	0.5	1953	1	1	1	chron Aethyl	P15	P	0						0	1998	0	1	1	1	60	1	15
3	3	3	3.0303	0.5	1950	0	1	1	Grippaler Infekt	R80	R	0						0	1998	0	1	1	1	63	1	15
3	3	4	3.0304	0.5	1940	1	1	1	Gastroenteritis	D73	D	0						0	1998	0	1	1	1	73	1	15
3	3	5	3.0305	0.5	1991	0	0	1	Kleinwuchs	T99	T	0						0	1998	0	1	1	1	22	1	15
3	3	6	3.0306	0.5	1946	0	0	1	INR Kontrolle p VHF	K34	K	0						0	1998	0	1	1	1	67	1	15
3	3	7	3.0307	0.5	1965	1	0	1	Stn. Op. RMR (Rotatorenmanschettenrekonstruktion)	L81	L	0						0	1998	0	1	1	1	48	1	15
3	3	8	3.0308	0.5	2000	1	0	1	Imfpungen	A44	A	0						0	1998	0	1	1	1	13	1	15
3	3	9	3.0309	0.5	1954	0	0	1	LWS-Syndrom	L84	L	0						0	1998	0	1	1	1	59	1	15
3	3	10	3.031	0.5	1984	0	0	1	St.n. Schulterkontusion	L79	L	0						0	1998	0	1	1	1	29	1	15
3	3	11	3.0311	0.5	1962	1	1	1	unklares Abdomen	D06	D	1	Chirurgie	1	0	1	2	0	1998	0	1	1	1	51	1	15
3	3	12	3.0312	0.5	1991	1	0	1	Knieschmerzen nach Arthoskopie vor 5 Mo	L15	L	1	Radiologie	9	0	1	0	0	1998	0	1	1	1	22	1	15
3	3	13	3.0313	0.5	1965	0	0	1	Fadenentfernung nach RQW	S54	S	0						0	1998	0	1	1	1	48	1	15
3	3	14	3.0314	0.5	1963	1	0	1	Tennisellbogen	L93	L	0						0	1998	0	1	1	1	50	1	15
3	3	15	3.0315	0.5	1972	0	0	1	Nackenprobleme bei Stn. Op als Kind	L01	L	0						0	1998	0	1	1	1	41	1	15
3	4	1	3.0401	0.5	1930	0	0	1	Hypertonie	K86	K	0						0	1998	0	1	1	1	83	1	15
3	4	2	3.0402	0.5	1990	0	0	1	Sacraldermoid	S85	S	0						0	1998	0	1	1	1	23	1	15
3	4	3	3.0403	0.5	1977	0	0	1	Ellbogenprellung	L79	L	0						0	1998	0	1	1	1	36	1	15
3	4	4	3.0404	0.5	1950	0	0	1	Diabetes II	T90	T	0						0	1998	0	1	1	1	63	1	15
3	4	5	3.0405	0.5	1961	0	0	1	Grippaler Infekt	R80	R	0						0	1998	0	1	1	1	52	1	15
3	4	6	3.0406	0.5	1993	0	0	1	Distorsionstrauma OSG	L77	L	0						0	1998	0	1	1	1	20	1	15
3	4	7	3.0407	0.5	1959	0	0	1	manischdepressives Syndrom	P73	P	1	Psychiatrie	6		1	0	0	1998	0	1	1	1	54	1	15
3	5	1	3.0501	0.5	1986	1	0	1	epigastrische Beschwerden	D29	D	0						0	1998	0	1	1	1	27	1	15
3	5	2	3.0502	0.5	1953	1	1	1	chron. Aethyl	P15	P	0						0	1998	0	1	1	1	60	1	15
3	5	3	3.0503	0.5	1992	0	0	1	Herzrhythmusstörung	K80	K	0						0	1998	0	1	1	1	21	1	15
3	5	4	3.0504	0.5	1929	1	1	1	Va. Dementielles Syndrom	P70	P	0						0	1998	0	1	1	1	84	1	15
3	5	5	3.0505	0.5	1991	1	0	2	Varikosis	K95	K	1	Angiologie	1	1	1	0	0	1998	0	1	1	1	22	0.5	15
3	5	5	3.0505	0.5	1991	1	0	2	Haarausfall	S23	S	0						0	1998	0	1	1	1	22	0.5	15
3	5	6	3.0506	0.5	1948	1	0	1	Polyarthrosebeschwerden	L91	L	0						0	1998	0	1	1	1	65	1	15
3	5	7	3.0507	0.5	1980	1	1	1	Stn. DH (Diskushernien)-OP.	L85	L	0						0	1998	0	1	1	1	33	1	15
3	5	8	3.0508	0.5	1990	0	0	1	Fussbeschwerden	L17	L	0						0	1998	0	1	1	1	23	1	15
3	5	9	3.0509	0.5	1991	0	0	1	Kontrolle nach Wundversorgung	S56	S	0						0	1998	0	1	1	1	22	1	15
3	5	10	3.051	0.5	1963	0	1	3	Knieschmerzen	L15	L	1	Orthopädie	1	1	1	0	0	1998	0	1	1	1	50	0.333333	15
3	5	10	3.051	0.5	1963	0	1	3	Rückenschmerzen	L29	L	0						0	1998	0	1	1	1	50	0.333333	15
3	5	10	3.051	0.5	1963	0	1	3	Varikosis	K95	K	0						0	1998	0	1	1	1	50	0.333333	15
3	5	11	3.0511	0.5	1968	0	0	1	Hüftschmerzen	L13	L	0						0	1998	0	1	1	1	45	1	15
3	5	12	3.0512	0.5	1951	1	0	1	Va. Diabetes	T90	T	0						0	1998	0	1	1	1	62	1	15
3	5	13	3.0513	0.5	1990	0	0	1	Kopfschmerzen	N01	N	0						0	1998	0	1	1	1	23	1	15
3	6	1	3.0601	0.5	1961	0	1	1	Blutdruck	K85	K	0						0	1998	0	1	1	1	52	1	15
3	6	2	3.0602	0.5	1997	0	0	2	Gynäkomastie	Y79	Y	1	Endokrinologie	1		1	0	0	1998	0	1	1	1	16	0.5	15
3	6	2	3.0602	0.5	1997	0	0	2	unnkl. Unterbauchschmerzen chronisch	D02	D	1	Urologie	1		1	0	0	1998	0	1	1	1	16	0.5	15
3	6	3	3.0603	0.5	1956	0	1	1	Schulterschmerzen	L08	L	0						0	1998	0	1	1	1	57	1	15
3	6	4	3.0604	0.5	1961	0	0	2	Sm linker Daumen V.a Ganglion	L12	L	1	Handchirurgie	1	0	1	0	0	1998	0	1	1	1	52	0.5	15
3	6	4	3.0604	0.5	1961	0	0	2	Diabetes	T90	T	0						0	1998	0	1	1	1	52	0.5	15
3	6	5	3.0605	0.5	1953	1	1	1	Mikrohämaturie chronisch	U06	U	1	Urologie	1	0	1	0	0	1998	0	1	1	1	60	1	15
3	6	6	3.0606	0.5	1982	0	0	1	chron. Rückenschmerzen	L29	L	1	Rheumatologie	1		1	0	0	1998	0	1	1	1	31	1	15
3	6	7	3.0607	0.5	1954	0	0	1	Rückenschmerzen	L29	L	0						0	1998	0	1	1	1	59	1	15
3	6	8	3.0608	0.5	1935	0	0	1	VHF	K78	K	0						0	1998	0	1	1	1	78	1	15
3	6	9	3.0609	0.5	1971	1	0	1	Grippaler Infekt	R80	R	0						0	1998	0	1	1	1	42	1	15
3	6	10	3.061	0.5	1938	0	0	3	Hypertonie	K86	K	0						0	1998	0	1	1	1	75	0.333333	15
3	6	10	3.061	0.5	1938	0	0	3	BZ	T34	T	0						0	1998	0	1	1	1	75	0.333333	15
3	6	10	3.061	0.5	1938	0	0	3	Ekzem	S87	S	0						0	1998	0	1	1	1	75	0.333333	15
3	6	11	3.0611	0.5	1979	0	0	1	Grippe	R80	R	0						0	1998	0	1	1	1	34	1	15
3	6	12	3.0612	0.5	1955	1	1	1	Hepatophatie/ethyl	D97	D	0						0	1998	0	1	1	1	58	1	15
3	6	13	3.0613	0.5	1974	0	1	1	chron. Hörverschlechterung	H02	H	1	ORL	1	0	1	0	0	1998	0	1	1	1	39	1	15
3	6	14	3.0614	0.5	1949	0	0	1	Grippe	R80	R	0						0	1998	0	1	1	1	64	1	15
3	6	15	3.0615	0.5	1998	0	0	1	Stn. Appendektomie, kontrolle	D56	D	0						0	1998	0	1	1	1	15	1	15
3	6	16	3.0616	0.5	1990	1	0	1	postinfektiöser Reizhusten	R05	R	0						0	1998	0	1	1	1	23	1	15
3	7	1	3.0701	0.5	1995	0	0	1	Fingerkontusion	L81	L	0						0	1998	0	1	1	1	18	1	15
3	7	2	3.0702	0.5	1943	0	1	1	Schulterschmerzen	L08	L	0						0	1998	0	1	1	1	70	1	15
3	7	3	3.0703	0.5	1943	1	0	1	Fahrtauglichkeitsuntersuch	A62	A	0						0	1998	0	1	1	1	70	1	15
3	7	4	3.0704	0.5	1960	1	1	1	Grippaler Infekt	R80	R	0						0	1998	0	1	1	1	53	1	15
3	7	5	3.0705	0.5	1942	0	0	1	SUVA Kontrolle Asbest	A62	A	0						0	1998	0	1	1	1	71	1	15
3	7	6	3.0706	0.5	1961	1	0	3	epigastrische Schmerzen	D02	D	0						0	1998	0	1	1	1	52	0.333333	15
3	7	6	3.0706	0.5	1961	1	0	3	OSG Schmerzen	L16	L	0						0	1998	0	1	1	1	52	0.333333	15
3	7	6	3.0706	0.5	1961	1	0	3	Cerumen obturans	H81	H	0						0	1998	0	1	1	1	52	0.333333	15
3	7	7	3.0707	0.5	1934	0	0	1	Q-Kontrolle VHF	K34	K	0						0	1998	0	1	1	1	79	1	15
3	7	8	3.0708	0.5	1956	0	1	1	Grippaler Infekt	R80	R	0						0	1998	0	1	1	1	57	1	15
3	7	9	3.0709	0.5	1953	1	0	1	Grippaler Infekt	R80	R	0						0	1998	0	1	1	1	60	1	15
3	7	10	3.071	0.5	1948	1	0	1	chron Aethyl	P15	P	0						0	1998	0	1	1	1	65	1	15
3	7	11	3.0711	0.5	1997	1	0	1	Kontaktallergie	S88	S	0						0	1998	0	1	1	1	16	1	15
3	7	12	3.0712	0.5	1982	1	0	1	Grippaler Infekt	R80	R	0						0	1998	0	1	1	1	31	1	15
3	7	13	3.0713	0.5	1953	0	0	1	Q-Kontrolle bei VHF	K34	K	0						0	1998	0	1	1	1	60	1	15
3	7	14	3.0714	0.5	1922	0	1	1	Hypertonie	K86	K	0						0	1998	0	1	1	1	91	1	15
3	7	15	3.0715	0.5	1927	1	1	2	VHF Q-Kontrolle	K34	K	0						0	1998	0	1	1	1	86	0.5	15
3	7	15	3.0715	0.5	1927	1	1	2	Stn. Divertikulitis	D92	D	0						0	1998	0	1	1	1	86	0.5	15
3	7	16	3.0716	0.5	1926	0	0	2	Refluxbeschwerden	D03	D	0						0	1998	0	1	1	1	87	0.5	15
3	7	16	3.0716	0.5	1926	0	0	2	Diabetes	T90	T	0						0	1998	0	1	1	1	87	0.5	15
3	7	17	3.0717	0.5	1931	1	1	2	Hypertonie	K86	K	0						0	1998	0	1	1	1	82	0.5	15
3	7	17	3.0717	0.5	1931	1	1	2	Polyarthrosen	L91	L	0						0	1998	0	1	1	1	82	0.5	15
3	7	18	3.0718	0.5	1956	1	0	1	Tendinitis calcarea Schulter	L87	L	0						0	1998	0	1	1	1	57	1	15
3	7	19	3.0719	0.5	1944	0	1	2	VHF -> Q Kontrolle	K34	K	0						0	1998	0	1	1	1	69	0.5	15
3	7	19	3.0719	0.5	1944	0	1	2	Hypertonie	K86	K	0						0	1998	0	1	1	1	69	0.5	15
3	8	1	3.0801	0.5	1980	1	1	1	Rückenschmerzen	L29	L	0						0	1998	0	1	1	1	33	1	15
3	8	2	3.0802	0.5	1928	1	1	1	Conjunctivitis	F73	F	0						0	1998	0	1	1	1	85	1	15
3	8	3	3.0803	0.5	1947	0	1	1	Hypertonie	K86	K	0						0	1998	0	1	1	1	66	1	15
3	8	4	3.0804	0.5	1953	1	1	1	chron. Aethylhepatopathie	D97	D	0						0	1998	0	1	1	1	60	1	15
3	8	5	3.0805	0.5	1964	1	1	1	Fe Mangel	T91	T	0						0	1998	0	1	1	1	49	1	15
3	8	6	3.0806	0.5	1954	0	0	1	Hypertonie	K86	K	0						0	1998	0	1	1	1	59	1	15
3	8	7	3.0807	0.5	1997	1	0	1	Ekzem	S87	S	0						0	1998	0	1	1	1	16	1	15
3	8	8	3.0808	0.5	1956	1	0	1	Tendinitis calcarea	L87	L	0						0	1998	0	1	1	1	57	1	15
3	8	9	3.0809	0.5	1960	0	0	1	Rückenschmerzen	L29	L	0						0	1998	0	1	1	1	53	1	15
3	8	10	3.081	0.5	1971	0	0	1	Gehörgangsekzem	H29	H	0						0	1998	0	1	1	1	42	1	15
3	8	11	3.0811	0.5	1971	0	0	1	Gripp. Infekt	R80	R	0						0	1998	0	1	1	1	42	1	15
3	8	12	3.0812	0.5	1995	0	0	2	Epistaxis	R06	R	0						0	1998	0	1	1	1	18	0.5	15
3	8	12	3.0812	0.5	1995	0	0	2	Fersenspornbeschwerden	L17	L	0						0	1998	0	1	1	1	18	0.5	15
3	8	13	3.0813	0.5	1990	1	0	1	Rückenbeschwerden	L29	L	0						0	1998	0	1	1	1	23	1	15
3	8	14	3.0814	0.5	1985	1	0	1	Grippaler Infekt	R80	R	0						0	1998	0	1	1	1	28	1	15
3	8	15	3.0815	0.5	1976	0	1	1	Unguis incarnatus	S94	S	0						0	1998	0	1	1	1	37	1	15
3	8	16	3.0816	0.5	1949	0	0	1	Diabetes	T90	T	0						0	1998	0	1	1	1	64	1	15
3	8	17	3.0817	0.5	1991	0	1	1	Feuerwehruntersuch	A62	A	0						0	1998	0	1	1	1	22	1	15
3	9	1	3.0901	0.5	1980	0	0	1	Knietrauma	L78	L	0						0	1998	0	1	1	1	33	1	15
3	9	2	3.0902	0.5	1984	0	0	1	Grippaler Infekt	R80	R	0						0	1998	0	1	1	1	29	1	15
3	9	3	3.0903	0.5	1990	0	1	1	Va. MS	N86	N	0						0	1998	0	1	1	1	23	1	15
3	9	4	3.0904	0.5	1966	0	1	1	chron. Rhinopathie	R08	R	0						0	1998	0	1	1	1	47	1	15
3	9	5	3.0905	0.5	1996	0	0	1	Abszess li Oberschenkel	S76	S	0						0	1998	0	1	1	1	17	1	15
3	9	6	3.0906	0.5	1995	1	0	1	Grippaler Infekt	R80	R	0						0	1998	0	1	1	1	18	1	15
3	9	7	3.0907	0.5	1996	0	0	1	Colon irritabile	D93	D	0						0	1998	0	1	1	1	17	1	15
3	9	8	3.0908	0.5	1938	0	0	1	Chron. Gastritis	D87	D	1	Gastroenterologie	1		1	0	0	1998	0	1	1	1	75	1	15
3	9	9	3.0909	0.5	1980	0	1	1	Knietrauma	L78	L	1	Orthopädie	1	0	1	0	0	1998	0	1	1	1	33	1	15
3	9	10	3.091	0.5	1997	0	0	1	Grippaler Infekt	R80	R	0						0	1998	0	1	1	1	16	1	15
3	9	11	3.0911	0.5	1973	1	0	1	Grippaler Infekt	R80	R	0						0	1998	0	1	1	1	40	1	15
3	10	1	3.1001	0.5	2004	1	0	1	Desensibilisierung	R50	R	0						0	1998	0	1	1	1	9	1	15
3	10	2	3.1002	0.5	1945	0	0	1	Grippaler Infekt	R80	R	0						0	1998	0	1	1	1	68	1	15
3	10	3	3.1003	0.5	2008	0	0	1	Wachstumsbeurteilung	A49	A	1	Pädiatrie	1		1	0	0	1998	0	1	1	1	5	1	15
3	10	4	3.1004	0.5	1984	0	0	1	Grippaler Infekt	R80	R	0						0	1998	0	1	1	1	29	1	15
3	10	5	3.1005	0.5	1959	0	1	1	Rückenschmerzen	L29	L	0						0	1998	0	1	1	1	54	1	15
3	10	6	3.1006	0.5	1960	1	1	1	Kontrolle nach Venenop.	K56	K	0						0	1998	0	1	1	1	53	1	15
3	10	7	3.1007	0.5	1945	1	0	1	Q-Kontrolle bei VHF	K34	K	0						0	1998	0	1	1	1	68	1	15
3	10	8	3.1008	0.5	1980	0	0	1	Rückenschmerzen	L29	L	0						0	1998	0	1	1	1	33	1	15
3	10	9	3.1009	0.5	1953	1	1	1	chron. Aethyl/ Hepatopathie	P15	P	0						0	1998	0	1	1	1	60	1	15
3	10	10	3.101	0.5	1966	0	0	1	Grippe	R80	R	0						0	1998	0	1	1	1	47	1	15
3	10	11	3.1011	0.5	2001	0	0	1	OSG Distorsion	L77	L	0						0	1998	0	1	1	1	12	1	15
3	10	12	3.1012	0.5	1993	0	0	1	Akne	S96	S	0						0	1998	0	1	1	1	20	1	15
3	10	13	3.1013	0.5	1926	0	1	1	Refluxbeschwerden	D03	D	0						0	1998	0	1	1	1	87	1	15
3	10	14	3.1014	0.5	1946	1	1	1	Fussschmerzen	L17	L	0						0	1998	0	1	1	1	67	1	15
3	10	15	3.1015	0.5	1992	0	0	1	Kniebeschwerden	L15	L	1	Orthopädie	1		1	0	0	1998	0	1	1	1	21	1	15
3	10	16	3.1016	0.5	1982	0	0	1	Rückenschmerzen	L29	L	0						0	1998	0	1	1	1	31	1	15
3	10	17	3.1017	0.5	1951	0	1	1	chron. Aethyl	P15	P	0						0	1998	0	1	1	1	62	1	15
3	11	1	3.1101	0.5	1961	1	1	1	Diabetes	T90	T	0						0	1998	0	1	1	1	52	1	15
3	11	2	3.1102	0.5	1995	1	0	1	Conjunctivitis	F73	F	0						0	1998	0	1	1	1	18	1	15
3	11	3	3.1103	0.5	1985	1	0	1	Fe-Mangel	T91	T	0						0	1998	0	1	1	1	28	1	15
3	11	4	3.1104	0.5	1974	0	0	2	Rhinitis allergica	R97	R	0						0	1998	0	1	1	1	39	0.5	15
3	11	4	3.1104	0.5	1974	0	0	2	Impfungen	A44	A	0						0	1998	0	1	1	1	39	0.5	15
3	11	5	3.1105	0.5	1987	1	0	1	Müdigkeit	A04	A	0						0	1998	0	1	1	1	26	1	15
3	11	6	3.1106	0.5	1960	0	0	1	Stn. Rotatoren op. Li Schulter jetzt Va. Wundinfekt	A87	A	1	Orthopädie	4	0	1	1	0	1998	0	1	1	1	53	1	15
3	11	7	3.1107	0.5	1946	0	0	3	symptomatische Hallux valgus	L98	L	1	Orthopädie	6	0	1	0	0	1998	0	1	1	1	67	0.333333	15
3	11	7	3.1107	0.5	1946	0	0	3	LWS-Syndrom	L84	L	0						0	1998	0	1	1	1	67	0.333333	15
3	11	7	3.1107	0.5	1946	0	0	3	Diabets II	T90	T	0						0	1998	0	1	1	1	67	0.333333	15
3	11	8	3.1108	0.5	1992	0	0	1	peripatelläre Schmerzen	L15	L	0						0	1998	0	1	1	1	21	1	15
3	11	9	3.1109	0.5	1982	0	0	1	Hypothyreose Tyr. Hashimoto	T86	T	0						0	1998	0	1	1	1	31	1	15
3	11	10	3.111	0.5	1984	0	0	1	Grippaler Infekt	R80	R	0						0	1998	0	1	1	1	29	1	15
3	11	11	3.1111	0.5	1972	1	0	1	LWS-Syndrom	L84	L	0						0	1998	0	1	1	1	41	1	15
3	11	12	3.1112	0.5	1924	1	1	1	LWS-Syndrom	L84	L	0						0	1998	0	1	1	1	89	1	15
3	11	13	3.1113	0.5	1952	0	0	1	KHK	K76	K	0						0	1998	0	1	1	1	61	1	15
3	11	14	3.1114	0.5	1934	0	1	2	Hypertonie	K86	K	0						0	1998	0	1	1	1	79	0.5	15
3	11	14	3.1114	0.5	1934	0	1	2	Diabetes	T90	T	0						0	1998	0	1	1	1	79	0.5	15
3	11	15	3.1115	0.5	1994	1	0	1	Verspannung Schultergürtel	L19	L	0						0	1998	0	1	1	1	19	1	15
3	11	16	3.1116	0.5	1995	0	0	1	Stn. Knieop	L56	L	0						0	1998	0	1	1	1	18	1	15
3	12	1	3.1201	0.5	1980	1	1	1	akute Bronchitis	R78	R	0						0	1998	0	1	1	1	33	1	15
3	12	2	3.1202	0.5	1995	1	0	1	Pyelitis	U70	U	0						0	1998	0	1	1	1	18	1	15
3	12	3	3.1203	0.5	1965	1	0	1	chronische Rückenschmerzen	L29	L	0						0	1998	0	1	1	1	48	1	15
3	12	4	3.1204	0.5	1948	1	0	1	Quickkontrolle VHF	K34	K	0						0	1998	0	1	1	1	65	1	15
3	12	5	3.1205	0.5	1951	1	1	2	Diabetes II	T90	T	0						0	1998	0	1	1	1	62	0.5	15
3	12	5	3.1205	0.5	1951	1	1	2	chron. Rückenschmerzen	L29	L	0						0	1998	0	1	1	1	62	0.5	15
3	12	6	3.1206	0.5	1986	1	0	1	Erkältung	R74	R	0						0	1998	0	1	1	1	27	1	15
3	12	7	3.1207	0.5	1926	1	0	2	dementielles Syndrom	P70	P	0						0	1998	0	1	1	1	87	0.5	15
3	12	7	3.1207	0.5	1926	1	0	2	KHK	K76	K	0						0	1998	0	1	1	1	87	0.5	15
3	12	8	3.1208	0.5	1940	0	0	2	St.n. Porth-a-catentfernung. Wg. Infekt	A87	A	0						0	1998	0	1	1	1	73	0.5	15
3	12	8	3.1208	0.5	1940	0	0	2	Sezary Syndrom	B72	B	0						0	1998	0	1	1	1	73	0.5	15
3	12	9	3.1209	0.5	2001	0	0	1	Rückenbeschwerden	L29	L	0						0	1998	0	1	1	1	12	1	15
3	12	10	3.121	0.5	1968	0	0	1	muskuloskelettale Thoraxschmerzen	L04	L	0						0	1998	0	1	1	1	45	1	15
3	12	11	3.1211	0.5	1995	0	0	1	Erkältung	R74	R	0						0	1998	0	1	1	1	18	1	15
3	12	12	3.1212	0.5	1990	1	1	2	St.n. AC-Luxation Schulter	L80	L	0						0	1998	0	1	1	1	23	0.5	15
3	12	12	3.1212	0.5	1990	1	1	2	MS	N86	N	0						0	1998	0	1	1	1	23	0.5	15
3	12	13	3.1213	0.5	1992	0	0	1	peripatelläre Knieschmerzen	L15	L	0						0	1998	0	1	1	1	21	1	15
3	12	14	3.1214	0.5	1956	0	1	1	PHS Schulter	L92	L	0						0	1998	0	1	1	1	57	1	15
3	12	15	3.1215	0.5	1973	0	0	1	Fussschmerzen	L17	L	0						0	1998	0	1	1	1	40	1	15
3	12	16	3.1216	0.5	1950	1	1	1	LWS-Syndrom	L84	L	0						0	1998	0	1	1	1	63	1	15
3	12	17	3.1217	0.5	1997	0	0	1	Fingerkontusion	L81	L	0						0	1998	0	1	1	1	16	1	15
3	12	18	3.1218	0.5	1954	1	0	1	chron. Polyarthritis	L88	L	0						0	1998	0	1	1	1	59	1	15
3	12	19	3.1219	0.5	1939	0	0	2	Fahrtauglichkeitsuntersuch	A62	A	0						0	1998	0	1	1	1	74	0.5	15
3	12	19	3.1219	0.5	1939	0	0	2	Hypertonie	K86	K	0						0	1998	0	1	1	1	74	0.5	15
3	12	20	3.122	0.5	1988	1	0	1	Fingerkuppenschnittverletzung	S18	S	0						0	1998	0	1	1	1	25	1	15
3	12	21	3.1221	0.5	1969	1	1	1	akute Bronchitis	R78	R	0						0	1998	0	1	1	1	44	1	15
3	12	22	3.1222	0.5	1945	0	1	1	Quickkontrolle bei VHF	K34	K	0						0	1998	0	1	1	1	68	1	15
3	12	23	3.1223	0.5	2004	1	0	1	Erkältung	R74	R	0						0	1998	0	1	1	1	9	1	15
3	12	24	3.1224	0.5	1994	0	0	1	Fusskontusion	L81	L	0						0	1998	0	1	1	1	19	1	15
3	13	1	3.1301	0.5	1926	0	0	2	Hypertonie	K86	K	0						0	1998	0	1	1	1	87	0.5	15
3	13	1	3.1301	0.5	1926	0	0	2	Vit. B12 Spritze	T50	T	0						0	1998	0	1	1	1	87	0.5	15
3	13	2	3.1302	0.5	1957	1	1	1	VHF Q Kontrolle	K34	K	0						0	1998	0	1	1	1	56	1	15
3	13	3	3.1303	0.5	1936	0	0	1	Kontrolle nach Caecumresektion	D56	D	0						0	1998	0	1	1	1	77	1	15
3	13	4	3.1304	0.5	1992	0	0	1	Gastroenteritis	D73	D	0						0	1998	0	1	1	1	21	1	15
3	13	5	3.1305	0.5	1954	0	0	1	Hypertonie	K86	K	0						0	1998	0	1	1	1	59	1	15
3	13	6	3.1306	0.5	1992	0	0	1	Fusskontusion	L81	L	0						0	1998	0	1	1	1	21	1	15
3	13	7	3.1307	0.5	1965	0	0	1	Polyarthrose	L91	L	0						0	1998	0	1	1	1	48	1	15
3	13	8	3.1308	0.5	1991	0	1	1	V.a. Varikocele Hoden	Y56	Y	1	Urologie	1		1	0	0	1998	0	1	1	1	22	1	15
3	13	9	3.1309	0.5	1992	0	0	1	Stn Distorsion Daumen	L79	L	0						0	1998	0	1	1	1	21	1	15
3	13	10	3.131	0.5	1972	0	0	1	LWS-Syndrom	L84	L	0						0	1998	0	1	1	1	41	1	15
3	13	11	3.1311	0.5	1950	1	1	1	Hypertonie	K86	K	0						0	1998	0	1	1	1	63	1	15
3	13	12	3.1312	0.5	1934	1		1	V.a. CTS bds	N93	N	1		1		1	0	0	1998	0	1	1	1	79	1	15
3	13	13	3.1313	0.5	1956	0	1	1	Frischblut Stuhl	D16	D	1	Gastroenterologie	5		1	0	0	1998	0	1	1	1	57	1	15
3	13	14	3.1314	0.5	1977	0	0	1	Stn. Ellbogenkontusion	L81	L	0						0	1998	0	1	1	1	36	1	15
3	13	15	3.1315	0.5	1965	0		1	Stn. OP Sehnenscheiden Hygrom	L56	L	0						0	1998	0	1	1	1	48	1	15
3	14	1	3.1401	0.5	1978	0	1	1	V.a Meniscusläsion	L96	L	1	Orthopädie	1		1	1	0	1998	0	1	1	1	35	1	15
3	14	2	3.1402	0.5	1964	0	0	1	Hypercholesterinämie	T93	T	0						0	1998	0	1	1	1	49	1	15
3	14	3	3.1403	0.5	1962	0	1	1	Hypothyreose	T86	T	0						0	1998	0	1	1	1	51	1	15
3	14	4	3.1404	0.5	1956	0	1	2	Diabetes mellitus	T90	T	0						0	1998	0	1	1	1	57	0.5	15
3	14	4	3.1404	0.5	1956	0	1	2	Akute. Bronchitis	R78	R	0						0	1998	0	1	1	1	57	0.5	15
3	14	5	3.1405	0.5	1993	1	1	1	Tbc Abklärung	A43	A	0						0	1998	0	1	1	1	20	1	15
3	14	6	3.1406	0.5	1974	0	1	1	Bursitis olecrani	L87	L	0						0	1998	0	1	1	1	39	1	15
3	14	7	3.1407	0.5	1966	0	1	1	V.a. Meniscusläsion	L96	L	1	Orthopädie	1		1	0	0	1998	0	1	1	1	47	1	15
3	14	8	3.1408	0.5	1963	0	0	1	M. Menière	H82	H	0						0	1998	0	1	1	1	50	1	15
3	14	9	3.1409	0.5	1982	0	0	1	chron. LWS-Syndrom	L84	L	0						0	1998	0	1	1	1	31	1	15
3	15	1	3.1501	0.5	1991	0	0	1	Ohrenbeschwerden	H29	H	0						0	1998	0	1	1	1	22	1	15
3	15	2	3.1502	0.5	1953	1	1	1	Metatarsalgie	L17	L	0						0	1998	0	1	1	1	60	1	15
3	15	3	3.1503	0.5	1988	0	0	1	chron. Handgelenksschmerzen	L11	L	1	Handchirurgie	1	0	1	0	0	1998	0	1	1	1	25	1	15
3	15	4	3.1504	0.5	1996	0	0	1	Metall-FK Auge	F76	F	1	Ophthalmologie	4	0	1	2	0	1998	0	1	1	1	17	1	15
3	15	5	3.1505	0.5	1962	1	1	1	chron. Rückenschmerzen	L29	L	0						0	1998	0	1	1	1	51	1	15
3	15	6	3.1506	0.5	1980	1	1	1	Rückenschmerzen	L29	L	0						0	1998	0	1	1	1	33	1	15
3	15	7	3.1507	0.5	1939	1	1	1	Schulterschmerzen	L08	L	0						0	1998	0	1	1	1	74	1	15
3	15	8	3.1508	0.5	1959	0	1	1	St.n. Nabelhernienop	D56	D	0						0	1998	0	1	1	1	54	1	15
3	15	9	3.1509	0.5	1961	0	0	1	erektile Dysfunktion	Y08	Y	1	Urologie	1		1	0	0	1998	0	1	1	1	52	1	15
3	15	10	3.151	0.5	1937	0	1	2	Fahrtauglichkeitsuntersuch	A62	A	0						0	1998	0	1	1	1	76	0.5	15
3	15	10	3.151	0.5	1937	0	1	2	Hypertonie	K86	K	0						0	1998	0	1	1	1	76	0.5	15
3	15	11	3.1511	0.5	1996	0	1	1	Grippaler Infekt	R80	R	0						0	1998	0	1	1	1	17	1	15
3	15	12	3.1512	0.5	1950	0	0	1	Bursitis olecrani	L87	L	0						0	1998	0	1	1	1	63	1	15
3	15	13	3.1513	0.5	1969	1	1	1	Tennisellbogen	L93	L	0						0	1998	0	1	1	1	44	1	15
3	15	14	3.1514	0.5	1961	0	0	1	Stn. Diskushernienop	L56	L	0						0	1998	0	1	1	1	52	1	15
4	1	1	4.0101	0.5	1956	1	0	1	Gyn. Jahres-Ko	X49	X	0						1	1998	1	1	1	1	57	1	15
4	1	2	4.0102	0.5	1959	1	1	2	Schulterprobleme	L08	L	1	Radiologie	9	0	1	0	1	1998	1	1	1	1	54	0.5	15
4	1	2	4.0102	0.5	1959	1	1	2	Vagionse	X99	X	0						1	1998	1	1	1	1	54	0.5	15
4	1	3	4.0103	0.5	1969	1	1	1	Mamma-CA	X76	X	1	Gynäkologie	2		1	0	1	1998	1	1	1	1	44	1	15
4	1	4	4.0104	0.5	1965	1	0	1	St.n. Hirnblutung	K90	K	0						1	1998	1	1	1	1	48	1	15
4	1	5	4.0105	0.5	1997	1	0	1	Gyn. Jahres-Ko	X49	X	0						1	1998	1	1	1	1	16	1	15
4	1	6	4.0106	0.5	1936	1	1	1	Verruca senilis	S79	S	1	Dermatologie	4	1	1	0	1	1998	1	1	1	1	77	1	15
4	1	7	4.0107	0.5	1996	1	0	1	Eisenmangel	T91	T	0						1	1998	1	1	1	1	17	1	15
4	1	8	4.0108	0.5	1963	1	0	2	Schulterprobl.	L08	L	1	Orthopädie	4		1	0	1	1998	1	1	1	1	50	0.5	15
4	1	8	4.0108	0.5	1963	1	0	2	Psychoorg. Probl.	P71	P	0						1	1998	1	1	1	1	50	0.5	15
4	1	9	4.0109	0.5	1965	1	0	1	Gastritis	D87	D	0						1	1998	1	1	1	1	48	1	15
4	1	10	4.011	0.5	1972	1	0	1	Hypertonie	K86	K	0						1	1998	1	1	1	1	41	1	15
4	1	11	4.0111	0.5	1977	1	0	1	M. Crohn	D94	D	0						1	1998	1	1	1	1	36	1	15
4	1	12	4.0112	0.5	1958	1	0	1	Gonarthrose	L90	L	1	Chirurgie	4		1	0	1	1998	1	1	1	1	55	1	15
4	1	13	4.0113	0.5	1949	1	0	1	Anaemie	B82	B	0						1	1998	1	1	1	1	64	1	15
4	1	14	4.0114	0.5	1939	1	0	1	asthmoide Bronch.	R78	R	0						1	1998	1	1	1	1	74	1	15
4	1	15	4.0115	0.5	1933	1	0	1	CTS	N93	N	1	Handchirurgie	4	0	1	0	1	1998	1	1	1	1	80	1	15
4	1	16	4.0116	0.5	1963	1	0	1	Verruca senilis	S79	S	1	Dermatologie	4	0	1	0	1	1998	1	1	1	1	50	1	15
4	1	17	4.0117	0.5	1993	1	0	1	Gyn. Jahres-Ko	X49	X	0						1	1998	1	1	1	1	20	1	15
4	1	18	4.0118	0.5	1984	1	0	1	TBc	A70	A	0						1	1998	1	1	1	1	29	1	15
4	2	1	4.0201	0.5	1935	1	1	1	Dauerantik.	K34	K	0						1	1998	1	1	1	1	78	1	15
4	2	2	4.0202	0.5	1947	1	0	1	Hypertonie	K86	K	0						1	1998	1	1	1	1	66	1	15
4	2	3	4.0203	0.5	1939	1	0	1	Pneumonie	R81	R	0						1	1998	1	1	1	1	74	1	15
4	2	4	4.0204	0.5	1943	1	1	1	Hypertonie	K86	K	0						1	1998	1	1	1	1	70	1	15
4	2	5	4.0205	0.5	1948	1	0	1	Gonarthrose	L90	L	1	Radiologie	9	0	1	1	1	1998	1	1	1	1	65	1	15
4	2	6	4.0206	0.5	1990	1	0	1	gespr. Jahres-Ko	A98	A	0						1	1998	1	1	1	1	23	1	15
4	2	7	4.0207	0.5	1934	1	0	1	Untergewicht	A29	A	0						1	1998	1	1	1	1	79	1	15
4	2	8	4.0208	0.5	1941	1	0	1	Hypertonie	K86	K	0						1	1998	1	1	1	1	72	1	15
4	2	9	4.0209	0.5	1963	1	0	1	vag. Infekt	X74	X	0						1	1998	1	1	1	1	50	1	15
4	2	10	4.021	0.5	1925	1	0	1	Lumbalgie	L86	L	0						1	1998	1	1	1	1	88	1	15
4	2	11	4.0211	0.5	1988	1	0	1	psych. Probleme	P99	P	0						1	1998	1	1	1	1	25	1	15
4	2	12	4.0212	0.5	1949	1	0	1	gespr. Jahres-Ko	A98	A	1	Radiologie	8	0	1	0	1	1998	1	1	1	1	64	1	15
4	2	13	4.0213	0.5	1962	1	1	1	Abszess gluteal	S76	S	1	Chirurgie	4		1	1	1	1998	1	1	1	1	51	1	15
4	3	1	4.0301	0.5	1936	1	1	1	Hyperchol.	T93	T	0						1	1998	1	1	1	1	77	1	15
4	3	2	4.0302	0.5	1960	1	1	1	Check	A98	A	0						1	1998	1	1	1	1	53	1	15
4	3	3	4.0303	0.5	1936	0	1	1	Art. Hypertonie	K86	K	0						1	1998	1	1	1	1	77	1	15
4	3	4	4.0304	0.5	1990	1	0	1	Infekt d. OLW	R74	R	0						1	1998	1	1	1	1	23	1	15
4	3	5	4.0305	0.5	1983	1	0	1	SS	W78	W	0						1	1998	1	1	1	1	30	1	15
4	3	6	4.0306	0.5	1990	0	0	1	Unguis incarn.	S94	S	0						1	1998	1	1	1	1	23	1	15
4	3	7	4.0307	0.5	1980	1	0	1	Gyn. Jahres-Ko	X49	X	0						1	1998	1	1	1	1	33	1	15
4	3	8	4.0308	0.5	1957	1	0	1	CTS	N93	N	1	Neurologie	2	0	1	0	1	1998	1	1	1	1	56	1	15
4	3	9	4.0309	0.5	1940	1	0	1	Osteopenie	L99	L	0						1	1998	1	1	1	1	73	1	15
4	3	10	4.031	0.5	1972	1	0	1	art. Hypertonie	K86	K	0						1	1998	1	1	1	1	41	1	15
4	3	11	4.0311	0.5	1996	0	0	1	RQW Hand	S18	S	0						1	1998	1	1	1	1	17	1	15
4	3	12	4.0312	0.5	1940	1	0	1	Antikoag.	K34	K	0						1	1998	1	1	1	1	73	1	15
4	3	13	4.0313	0.5	1931	1	0	1	Diabetes	T90	T	0						1	1998	1	1	1	1	82	1	15
4	3	14	4.0314	0.5	1942	1	1	1	Diabetes	T90	T	0						1	1998	1	1	1	1	71	1	15
4	3	15	4.0315	0.5	1936	1	0	1	Hyperchol.	T93	T	0						1	1998	1	1	1	1	77	1	15
4	3	16	4.0316	0.5	1938	0	0	1	Diabetes	T90	T	0						1	1998	1	1	1	1	75	1	15
4	3	17	4.0317	0.5	1940	1	1	1	Diabetes	T90	T	0						1	1998	1	1	1	1	73	1	15
4	3	18	4.0318	0.5	1962	1	0	1	Infekt	A78	A	0						1	1998	1	1	1	1	51	1	15
4	3	19	4.0319	0.5	1996	0	0	1	Finger-Kontus.	L81	L	0						1	1998	1	1	1	1	17	1	15
4	3	20	4.032	0.5	1989	1	0	1	SS	W78	W	0						1	1998	1	1	1	1	24	1	15
4	3	21	4.0321	0.5	1933	1	0	1	Antikoag.	K34	K	0						1	1998	1	1	1	1	80	1	15
4	4	1	4.0401	0.5	1987	1	0	1	Gyn. Jahres-Ko	X49	X	0						1	1998	1	1	1	1	26	1	15
4	4	2	4.0402	0.5	2000	1	0	1	Ekzem	S87	S	1	Dermatologie	1	1	1	0	1	1998	1	1	1	1	13	1	15
4	4	3	4.0403	0.5	1954	1	0	1	St.n. Arthrosk.	L56	L	0						1	1998	1	1	1	1	59	1	15
4	4	4	4.0404	0.5	1928	1	0	1	Art. Hypertonie	K86	K	0						1	1998	1	1	1	1	85	1	15
4	4	5	4.0405	0.5	1945	1	0	1	Check	A98	A	0						1	1998	1	1	1	1	68	1	15
4	4	6	4.0406	0.5	1996	0	0	1	Otitis media	H71	H	0						1	1998	1	1	1	1	17	1	15
4	4	7	4.0407	0.5	1949	1	0	1	Gastritis	D87	D	1	Gastroenterologie	1	0	1	0	1	1998	1	1	1	1	64	1	15
4	4	8	4.0408	0.5	1936	1	0	1	Lumboisch.	L86	L	0						1	1998	1	1	1	1	77	1	15
4	4	9	4.0409	0.5	1950	1	1	1	Art. Hypertonie	K86	K	0						1	1998	1	1	1	1	63	1	15
4	4	10	4.041	0.5	1954	1	0	1	Polyarthritis	L99	L	0						1	1998	1	1	1	1	59	1	15
4	4	11	4.0411	0.5	1940	1		1	Besprech. Colo	D61	D	0						1	1998	1	1	1	1	73	1	15
4	4	12	4.0412	0.5	1985	1	0	1	Lumbalgie	L03	L	0						1	1998	1	1	1	1	28	1	15
4	4	13	4.0413	0.5	1965	1	0	1	St.n. Pyelonephr.	U70	U	0						1	1998	1	1	1	1	48	1	15
4	4	14	4.0414	0.5	1941	1	0	1	Hypothyreose	T86	T	0						1	1998	1	1	1	1	72	1	15
4	4	15	4.0415	0.5	1944	1	0	1	Arthrose Daumen	L91	L	0						1	1998	1	1	1	1	69	1	15
4	4	16	4.0416	0.5	1943	1	1	1	Vorhofflimmern	K78	K	0						1	1998	1	1	1	1	70	1	15
4	4	17	4.0417	0.5	1978	1	0	1	Lumbalgie	L93	L	0						1	1998	1	1	1	1	35	1	15
4	4	18	4.0418	0.5	1978	1	1	1	Arthritis	L99	L	0						1	1998	1	1	1	1	35	1	15
4	5	1	4.0501	0.5	1948	1	1	1	beginn. Pneumonie	R81	R	0						1	1998	1	1	1	1	65	1	15
4	5	2	4.0502	0.5	1929	1	1	1	behandelte Pneumonie	R81	R	0						1	1998	1	1	1	1	84	1	15
4	5	3	4.0503	0.5	1991	1	0	1	Gyn. Jahres-Ko	X49	X	0						1	1998	1	1	1	1	22	1	15
4	5	4	4.0504	0.5	1964	1	1	1	Infekt d. OLW	R74	R	0						1	1998	1	1	1	1	49	1	15
4	5	5	4.0505	0.5	1959	1	0	1	St.n. Arthroskopie	L56	L	0						1	1998	1	1	1	1	54	1	15
4	5	6	4.0506	0.5	1967	1	1	1	Reg.-Krea'-Ko	U34	U	0						1	1998	1	1	1	1	46	1	15
4	5	7	4.0507	0.5	1988	1	0	1	Schwangersch.	W78	W	1	Gynäkologie	1	1	1	0	1	1998	1	1	1	1	25	1	15
4	5	8	4.0508	0.5	1956	1	0	1	Diabetes	T90	T	0						1	1998	1	1	1	1	57	1	15
4	5	9	4.0509	0.5	1937	0	0	1	subcap. Humerusfx	L76	L	0						1	1998	1	1	1	1	76	1	15
4	5	10	4.051	0.5	1932	1	0	1	Vorhofflimmern	K78	K	0						1	1998	1	1	1	1	81	1	15
4	5	11	4.0511	0.5	1983	1	0	1	SS	W78	W	0						1	1998	1	1	1	1	30	1	15
4	5	12	4.0512	0.5	1961	1	0	1	Lipom	S78	S	0						1	1998	1	1	1	1	52	1	15
4	5	13	4.0513	0.5	1935	1	0	1	Pneumonie	R81	R	0						1	1998	1	1	1	1	78	1	15
4	5	14	4.0514	0.5	1927	1	1	1	PHS Schulter re	L92	L	0						1	1998	1	1	1	1	86	1	15
4	5	15	4.0515	0.5	1986	1	0	1	Infekt d. OLW	R74	R	0						1	1998	1	1	1	1	27	1	15
4	5	16	4.0516	0.5	1949	0	0	1	Lumbalgie	L03	L	1	Radiologie	9	0	1	0	1	1998	1	1	1	1	64	1	15
4	5	17	4.0517	0.5	1974	1	0	1	Haemorrhoiden	K96	K	0						1	1998	1	1	1	1	39	1	15
4	6	1	4.0601	0.5	1982	1	0	1	Grippe	R80	R	0						1	1998	1	1	1	1	31	1	15
4	6	2	4.0602	0.5	1931	1	1	1	Tendovag. Handg.	L87	L	0						1	1998	1	1	1	1	82	1	15
4	6	3	4.0603	0.5	1978	1	0	1	Gyn. Jahres-Ko	X49	X	0						1	1998	1	1	1	1	35	1	15
4	6	4	4.0604	0.5	1950	1	0	1	Hypertonie	K86	K	0						1	1998	1	1	1	1	63	1	15
4	6	5	4.0605	0.5	1971	1	0	1	Cervicalgie	L01	L	0						1	1998	1	1	1	1	42	1	15
4	6	6	4.0606	0.5	1940	1	0	1	Pneumonie	R81	R	0						1	1998	1	1	1	1	73	1	15
4	6	7	4.0607	0.5	1954	1	0	1	Gyn. Jahres-Ko	X49	X	1	Radiologie	9	0	1	0	1	1998	1	1	1	1	59	1	15
4	6	9	4.0609	0.5	1967	0	0	1	Grippe	R80	R	0						1	1998	1	1	1	1	46	1	15
4	6	10	4.061	0.5	1965	1	0	1	Gyn. Jahres-Ko	X49	X	1	Gynäkologie	1	1	1	0	1	1998	1	1	1	1	48	1	15
4	6	11	4.0611	0.5	1983	1	0	1	SS	W78	W	0						1	1998	1	1	1	1	30	1	15
4	6	12	4.0612	0.5	1987	1	0	1	Grippe	R80	R	0						1	1998	1	1	1	1	26	1	15
4	6	13	4.0613	0.5	1944	1	1	1	Bronchiektasen	R99	R	0						1	1998	1	1	1	1	69	1	15
4	6	14	4.0614	0.5	1987	1	0	1	Lumbago	L86	L	0						1	1998	1	1	1	1	26	1	15
4	7	1	4.0701	0.5	1971	1	0	1	akute Bronchitis	R78	R	0						1	1998	1	1	1	1	42	1	15
4	7	2	4.0702	0.5	1994	1	1	1	Gyn. Jahres-Ko	X49	X	0						1	1998	1	1	1	1	19	1	15
4	7	3	4.0703	0.5	1931	1	0	1	Depression	P76	P	0						1	1998	1	1	1	1	82	1	15
4	7	4	4.0704	0.5	1934	0	1	1	St.n. Gastroenteritis	D73	D	0						1	1998	1	1	1	1	79	1	15
4	7	5	4.0705	0.5	1940	1	0	1	Schulterkont. re	L79	L	0						1	1998	1	1	1	1	73	1	15
4	7	6	4.0706	0.5	1937	0	0	1	St.n. Schulter OP re	L56	L	0						1	1998	1	1	1	1	76	1	15
4	7	7	4.0707	0.5	1988	1	0	1	Hyperprolactinämie	T29	T	1	Endokrinologie	1	0	1	0	1	1998	1	1	1	1	25	1	15
4	7	8	4.0708	0.5	1961	1	0	2	Unguis incarn	S94	S	1	Chirurgie	4		1	0	1	1998	1	1	1	1	52	0.5	15
4	7	8	4.0708	0.5	1961	1	0	2	Visus ↓	F05	F	1	Ophthalmologie	5	0		0	1	1998	1	1	1	1	52	0.5	15
4	7	9	4.0709	0.5	1981	1	0	1	SS	W78	W	0						1	1998	1	1	1	1	32	1	15
4	7	10	4.071	0.5	1927	1	0	1	Ulcus cruris	S97	S	0						1	1998	1	1	1	1	86	1	15
4	7	11	4.0711	0.5	1973	1	1	1	Dyspareunie	X04	X	0						1	1998	1	1	1	1	40	1	15
4	7	12	4.0712	0.5	1982	1	0	1	Gyn. Jahres-Ko	X49	X	0						1	1998	1	1	1	1	31	1	15
4	7	13	4.0713	0.5	1987	1	0	1	Cervicalgie	L01	L	0						1	1998	1	1	1	1	26	1	15
4	7	15	4.0715	0.5	1950	0	0	1	Tendovaginitis re	L87	L	0						1	1998	1	1	1	1	63	1	15
4	7	16	4.0716	0.5	1953	1	0	1	kl. Hauttumor	S79	S	0						1	1998	1	1	1	1	60	1	15
4	8	1	4.0801	0.5	1965	1	0	1	Lumboischialgie	L86	L	0						1	1998	1	1	1	1	48	1	15
4	8	2	4.0802	0.5	1947	1	1	1	Gonarthrose	L90	L	1	Orthopädie	4		1	0	1	1998	1	1	1	1	66	1	15
4	8	3	4.0803	0.5	1956	0	0	1	Discushernie	L85	L	1	Interdisziplinäres Zentrum	6		1	0	1	1998	1	1	1	1	57	1	15
4	8	4	4.0804	0.5	1931	1	0	1	Diabetes	T90	T	0						1	1998	1	1	1	1	82	1	15
4	8	5	4.0805	0.5	1960	1	0	1	Menopause	X11	X	0						1	1998	1	1	1	1	53	1	15
4	8	6	4.0806	0.5	1963	1	0	1	Muskelzerrung	L81	L	0						1	1998	1	1	1	1	50	1	15
4	8	7	4.0807	0.5	1953	1	0	1	HWI	U71	U	0						1	1998	1	1	1	1	60	1	15
4	8	8	4.0808	0.5	1927	1	0	1	Ulcus cruris	S97	S	0						1	1998	1	1	1	1	86	1	15
4	8	9	4.0809	0.5	1988	1	0	1	Gastritis	D87	D	0						1	1998	1	1	1	1	25	1	15
4	8	10	4.081	0.5	1925	1	0	1	Ostoporose	L95	L	0						1	1998	1	1	1	1	88	1	15
4	8	11	4.0811	0.5	1972	1	0	1	Sinusitis	R75	R	0						1	1998	1	1	1	1	41	1	15
4	8	12	4.0812	0.5	1926	1	0	1	Hypertoniekontrolle	K86	K	0						1	1998	1	1	1	1	87	1	15
4	8	13	4.0813	0.5	1958	1	0	1	grippaler Infekt	R80	R	0						1	1998	1	1	1	1	55	1	15
4	8	14	4.0814	0.5	1985	1	0	1	Mamma-Tu	X19	X	1	Radiologie	9		1	1	1	1998	1	1	1	1	28	1	15
4	8	15	4.0815	0.5	1933	1	0	1	Vorhofflimmern	K78	K	0						1	1998	1	1	1	1	80	1	15
4	8	16	4.0816	0.5	1948	1	0	1	akute Bronchitis	R78	R	0						1	1998	1	1	1	1	65	1	15
4	8	17	4.0817	0.5	1953	0	1	1	akute Bronchits	R78	R	0						1	1998	1	1	1	1	60	1	15
4	8	18	4.0818	0.5	1966	1	0	1	Sigmadivertikulitis	D92	D	1	Gastroenterologie	5	0	1	0	1	1998	1	1	1	1	47	1	15
4	8	19	4.0819	0.5	1979	1	0	1	Bronchitis	R78	R	0						1	1998	1	1	1	1	34	1	15
4	9	1	4.0901	0.5	1944	1	0	1	Infekt d. OLW	R74	R	0						1	1998	1	1	1	1	69	1	15
4	9	2	4.0902	0.5	1942	1	0	1	Gyn. Jahres-Ko	X49	X	1	Radiologie	8	0	1	0	1	1998	1	1	1	1	71	1	15
4	9	3	4.0903	0.5	1976	1	0	1	Gyn. Jahres-Ko	X49	X	0						1	1998	1	1	1	1	37	1	15
4	9	4	4.0904	0.5	1948	1	0	1	PHS Schulter re	L92	L	0						1	1998	1	1	1	1	65	1	15
4	9	5	4.0905	0.5	1958	1	1	1	Gyn. Jahres-Ko	X49	X	1	Gynäkologie	1	0	1	0	1	1998	1	1	1	1	55	1	15
4	9	6	4.0906	0.5	1978	0		1	Pneumonie	R81	R	0						1	1998	1	1	1	1	35	1	15
4	9	7	4.0907	0.5	1955	1	1	1	Impfungen	A44	A	0						1	1998	1	1	1	1	58	1	15
4	9	8	4.0908	0.5	1962	1	0	1	Infekt d. OLW	R74	R	0						1	1998	1	1	1	1	51	1	15
4	9	9	4.0909	0.5	1943	1	0	1	Haemorrh.	K96	K	1	Gastroenterologie	5	0	1	0	1	1998	1	1	1	1	70	1	15
4	9	10	4.091	0.5	1989	1	0	1	Geburtsnach-Ko	W99	W	0						1	1998	1	1	1	1	24	1	15
4	9	11	4.0911	0.5	1927	1	0	1	Ulcus cruris	S97	S	0						1	1998	1	1	1	1	86	1	15
4	9	12	4.0912	0.5	1978	1	0	1	St.n. Aortenklappenersatz	K83	K	0						1	1998	1	1	1	1	35	1	15
4	9	13	4.0913	0.5	1938	0	1	1	St.n. TURP	Y85	Y	0						1	1998	1	1	1	1	75	1	15
4	9	14	4.0914	0.5	1951	1	0	1	Depression	P76	P	0						1	1998	1	1	1	1	62	1	15
4	9	15	4.0915	0.5	1987	1	0	1	Lumbalgie	L86	L	0						1	1998	1	1	1	1	26	1	15
4	9	16	4.0916	0.5	1944	1	0	1	Migräne	N89	N	0						1	1998	1	1	1	1	69	1	15
4	9	17	4.0917	0.5	1930	0	0	1	chron. Bronchitis	R79	R	0						1	1998	1	1	1	1	83	1	15
4	9	18	4.0918	0.5	1983	1	0	1	SS	W78	W	0						1	1998	1	1	1	1	30	1	15
4	9	19	4.0919	0.5	1939	1	0	1	Infekt OLW	R74	R	0						1	1998	1	1	1	1	74	1	15
4	10	1	4.1001	0.5	1941	1	0	1	Hypothyreose	T86	T	0						1	1998	1	1	1	1	72	1	15
4	10	2	4.1002	0.5	1938	1	0	2	Haemorrhoiden	K96	K	1	Gastroenterologie	1		1	0	1	1998	1	1	1	1	75	0.5	15
4	10	2	4.1002	0.5	1938	1	0	2	Gyn. Jahres-Ko	X49	X	0						1	1998	1	1	1	1	75	0.5	15
4	10	3	4.1003	0.5	1958	1	1	1	Check	A98	A	0						1	1998	1	1	1	1	55	1	15
4	10	4	4.1004	0.5	1961	1	1	1	Polyarthrose	L91	L	0						1	1998	1	1	1	1	52	1	15
4	10	5	4.1005	0.5	1987	1	0	1	SS	W78	W	1	Gynäkologie	1		1	0	1	1998	1	1	1	1	26	1	15
4	10	6	4.1006	0.5	1997	1	0	1	Gyn. Jahres-Ko	X49	X	0						1	1998	1	1	1	1	16	1	15
4	10	7	4.1007	0.5	1979	1	0	1	Hypothyreose	T86	T	0						1	1998	1	1	1	1	34	1	15
4	10	8	4.1008	0.5	1925	1	0	1	Vorhofflimmern	K78	K	0						1	1998	1	1	1	1	88	1	15
4	10	9	4.1009	0.5	1972	0	0	1	St.n. RQW Dig	S56	S	0						1	1998	1	1	1	1	41	1	15
4	10	10	4.101	0.5	1951	1	0	1	Cervicalgie	L01	L	0						1	1998	1	1	1	1	62	1	15
4	10	11	4.1011	0.5	1956	1	0	1	Infekt d. oberen Luftwege	R74	R	0						1	1998	1	1	1	1	57	1	15
4	10	12	4.1012	0.5	1945	1	0	1	St.n. TIA	K89	K	1	Radiologie	9		1	0	1	1998	1	1	1	1	68	1	15
4	10	13	4.1013	0.5	1989	1	0	1	Schulterprobl.	L08	L	0						1	1998	1	1	1	1	24	1	15
4	10	14	4.1014	0.5	1950	1	0	1	Mammaproblem	X21	X	1	Gynäkologie	1	0	1	0	1	1998	1	1	1	1	63	1	15
4	11	1	4.1101	0.5	1992	0	0	1	Otitis ext.	H70	H	0						1	1998	1	1	1	1	21	1	15
4	11	2	4.1102	0.5	1951	1	0	1	gyn. Jahres-Ko	X49	X	0						1	1998	1	1	1	1	62	1	15
4	11	3	4.1103	0.5	1959	1	0	1	Diabetes	T90	T	0						1	1998	1	1	1	1	54	1	15
4	11	4	4.1104	0.5	1954	1	0	1	Cervicalgie	L01	L	0						1	1998	1	1	1	1	59	1	15
4	11	5	4.1105	0.5	1939	1	0	1	Diabetes	T90	T	0						1	1998	1	1	1	1	74	1	15
4	11	6	4.1106	0.5	1988	0	0	1	Infekt d. OLW	R74	R	0						1	1998	1	1	1	1	25	1	15
4	11	7	4.1107	0.5	1992	1	0	1	Infekt	A78	A	0						1	1998	1	1	1	1	21	1	15
4	11	8	4.1108	0.5	1991	1	0	1	Akne	S96	S	0						1	1998	1	1	1	1	22	1	15
4	11	9	4.1109	0.5	1965	1	0	1	Bronchitis	R78	R	0						1	1998	1	1	1	1	48	1	15
4	11	10	4.111	0.5	1968	0	0	1	Check	A98	A	0						1	1998	1	1	1	1	45	1	15
4	11	11	4.1111	0.5	1949	1	0	1	Refluxoesoph.	D84	D	0						1	1998	1	1	1	1	64	1	15
4	11	13	4.1113	0.5	1974	1	0	1	Cervicalgie	L01	L	0						1	1998	1	1	1	1	39	1	15
4	11	14	4.1114	0.5	1963	1	0	1	Vd. A. Reflux	D03	D	0						1	1998	1	1	1	1	50	1	15
4	11	15	4.1115	0.5	1956	0	0	1	chron. Parotitis	D99	D	1	ORL	5		1	0	1	1998	1	1	1	1	57	1	15
4	11	16	4.1116	0.5	1956	0	0	1	Diabetes	T90	T	0						1	1998	1	1	1	1	57	1	15
4	12	1	4.1201	0.5	1982	1	1	1	Schlafstör.	P06	P	0						1	1998	1	1	1	1	31	1	15
4	12	2	4.1202	0.5	1981	1	0	1	Geburts-Ko	W99	W	0						1	1998	1	1	1	1	32	1	15
4	12	3	4.1203	0.5	1952	1	0	1	Meniscusläs.	L96	L	1	Chirurgie	4		1	0	1	1998	1	1	1	1	61	1	15
4	12	4	4.1204	0.5	1930	1	0	1	St.n. CTS-OP li	N56	N	0						1	1998	1	1	1	1	83	1	15
4	12	5	4.1205	0.5	1961	1	0	1	St.n. Unguis inc. OP	S56	S	0						1	1998	1	1	1	1	52	1	15
4	12	6	4.1206	0.5	1973	1	0	1	Gonarthrose	L90	L	0						1	1998	1	1	1	1	40	1	15
4	12	7	4.1207	0.5	1982	1	1	1	SS mit Blutung	W03	W	0						1	1998	1	1	1	1	31	1	15
4	12	8	4.1208	0.5	1985	1	0	1	Vd. A. Hyperventil.	R98	R	1		1		1	0	1	1998	1	1	1	1	28	1	15
4	12	9	4.1209	0.5	1980	1	0	1	Lumbalgie	L03	L	0						1	1998	1	1	1	1	33	1	15
4	12	10	4.121	0.5	1986	1	0	1	unerfüllter Kinderwunsch	X15	X	1	Gynäkologie	1		1	0	1	1998	1	1	1	1	27	1	15
4	12	11	4.1211	0.5	1968	1	0	1	depress. Stimmungslage	P76	P	0						1	1998	1	1	1	1	45	1	15
4	12	12	4.1212	0.5	1952	0	0	1	Vorhofflimmern	K78	K	0						1	1998	1	1	1	1	61	1	15
4	12	13	4.1213	0.5	1956	1	0	2	Pharyngitis	R74	R	1	ORL	1	0	1	0	1	1998	1	1	1	1	57	0.5	15
4	12	13	4.1213	0.5	1956	1	0	2	Struma	T81	T	1	Radiologie	7	0	1	0	1	1998	1	1	1	1	57	0.5	15
4	12	14	4.1214	0.5	1923	1	1	1	Herzinsuffiz.	K77	K	0						1	1998	1	1	1	1	90	1	15
4	13	1	4.1301	0.5	1936	1	0	1	Hyperchol.	T93	T	0						1	1998	1	1	1	1	77	1	15
4	13	2	4.1302	0.5	1987	1	1	1	Lumbalgie	L03	L	0						1	1998	1	1	1	1	26	1	15
4	13	3	4.1303	0.5	1950	1	1	1	Sjögren Syndr.	L99	L	0						1	1998	1	1	1	1	63	1	15
4	13	4	4.1304	0.5	1948	1	0	1	Manisch-depress.	P73	P	0						1	1998	1	1	1	1	65	1	15
4	13	5	4.1305	0.5	1979	1	0	1	gyn. Jahres-Ko	X49	X	0						1	1998	1	1	1	1	34	1	15
4	13	6	4.1306	0.5	1967	1	0	1	gan. Jahres-Ko	X49	X	0						1	1998	1	1	1	1	46	1	15
4	13	7	4.1307	0.5	1954	1	0	1	akute Bronchitis	R78	R	0						1	1998	1	1	1	1	59	1	15
4	13	8	4.1308	0.5	1961	1	0	1	Inguis incarn.	S94	S	0						1	1998	1	1	1	1	52	1	15
4	13	9	4.1309	0.5	1940	1	0	1	Diabetes	T90	T	0						1	1998	1	1	1	1	73	1	15
4	13	10	4.131	0.5	1949	1	0	1	HWS-Osteoch.	L85	L	0						1	1998	1	1	1	1	64	1	15
4	13	11	4.1311	0.5	1932	1	0	1	Steatohepatitis	D97	D	0						1	1998	1	1	1	1	81	1	15
4	13	12	4.1312	0.5	1949	1	0	1	Refluxbeschw.	D03	D	0						1	1998	1	1	1	1	64	1	15
4	13	13	4.1313	0.5	1991	1	0	1	akute Kolpitis	X84	X	0						1	1998	1	1	1	1	22	1	15
4	13	14	4.1314	0.5	1927	0	0	1	akute Zwerchfellhernie	D90	D	0						1	1998	1	1	1	1	86	1	15
4	13	15	4.1315	0.5	1959	0	1	1	St.n. Polytrauma	A81	A	0						1	1998	1	1	1	1	54	1	15
4	14	1	4.1401	0.5	1965	1	0	1	St.n. LE	K93	K	0						1	1998	1	1	1	1	48	1	15
4	14	2	4.1402	0.5	1959	1	1	1	Osteoporose	L95	L	0						1	1998	1	1	1	1	54	1	15
4	14	3	4.1403	0.5	1963	1	0	1	Haemorrh.	A10	A	1	Gastroenterologie	5		1	0	1	1998	1	1	1	1	50	1	15
4	14	4	4.1404	0.5	1951	1	0	2	gyn. Jahres-Ko	X49	X	0						1	1998	1	1	1	1	62	0.5	15
4	14	4	4.1404	0.5	1951	1	0	2	Schulterbeschw.	L08	L	1	Radiologie	9		1	0	1	1998	1	1	1	1	62	0.5	15
4	14	5	4.1405	0.5	1945	1	0	1	Uterusprol.	X87	X	0						1	1998	1	1	1	1	68	1	15
4	14	6	4.1406	0.5	1951	1	0	1	Neuralgie	N29	N	0						1	1998	1	1	1	1	62	1	15
4	14	7	4.1407	0.5	1958	1	0	1	Impfungen	A44	A	0						1	1998	1	1	1	1	55	1	15
4	14	8	4.1408	0.5	1930	1	1	1	Thoraxsz	A11	A	0						1	1998	1	1	1	1	83	1	15
4	14	9	4.1409	0.5	1945	1	0	1	Schulterbeschw.	L08	L	0						1	1998	1	1	1	1	68	1	15
4	14	10	4.141	0.5	1991	1	0	1	SS	W78	W	0						1	1998	1	1	1	1	22	1	15
4	14	11	4.1411	0.5	1985	1	0	1	Infekt	A78	A	0						1	1998	1	1	1	1	28	1	15
4	14	12	4.1412	0.5	1958	1	1	1	Kopfsz	N01	N	0						1	1998	1	1	1	1	55	1	15
4	14	13	4.1413	0.5	1934	1	0	1	BD-Ko	K85	K	0						1	1998	1	1	1	1	79	1	15
4	15	1	4.1501	0.5	1965	1	0	1	Vorhofflimmern	K78	K	0						1	1998	1	1	1	1	48	1	15
4	15	2	4.1502	0.5	1937	1	1	1	gyn. Vorsorge	X49	X	0						1	1998	1	1	1	1	76	1	15
4	15	3	4.1503	0.5	1952	1	0	1	Art. Hypertonie	K86	K	0						1	1998	1	1	1	1	61	1	15
4	15	4	4.1504	0.5	1948	1		1	Dyspnoe	R02	R	1	Kardiologie	1	0	1	0	1	1998	1	1	1	1	65	1	15
4	15	5	4.1505	0.5	1948	1	0	1	Allergie	A92	A	0						1	1998	1	1	1	1	65	1	15
4	15	6	4.1506	0.5	1943	1	1	1	Infekt d. OLW	R74	R	0						1	1998	1	1	1	1	70	1	15
4	15	7	4.1507	0.5	1996	1	0	1	Infekt OSG	L99	L	0						1	1998	1	1	1	1	17	1	15
4	15	8	4.1508	0.5	1931	1	1	1	St.n. rez. LE	K93	K	0						1	1998	1	1	1	1	82	1	15
4	15	9	4.1509	0.5	1925	1	0	1	Vorhofflimmern	K78	K	0						1	1998	1	1	1	1	88	1	15
4	15	10	4.151	0.5	1978	1	0	1	Schmerzen unkl. Genese	A01	A	1	Endokrinologie	1	0	1	0	1	1998	1	1	1	1	35	1	15
4	15	11	4.1511	0.5	1991	1	0	1	Obstipation	D12	D	0						1	1998	1	1	1	1	22	1	15
4	15	12	4.1512	0.5	1965	1	0	1	akute Bronchitis	R78	R	0						1	1998	1	1	1	1	48	1	15
4	15	13	4.1513	0.5	1934	1	0	1	St.n. Handgel.kontus.	L81	L	0						1	1998	1	1	1	1	79	1	15
4	15	14	4.1514	0.5	1989	1	0	1	gyn. Jahres-Ko	X49	X	0						1	1998	1	1	1	1	24	1	15
4	15	15	4.1515	0.5	1949	1	0	1				0						1	1998	1	1	1	1	64	1	15
4	15	16	4.1516	0.5	1937	0	0	1	St.n. CTS-OP	N56	N	0						1	1998	1	1	1	1	76	1	15
4	15	17	4.1517	0.5	1995	1	0	1	Colpitis	X84	X	0						1	1998	1	1	1	1	18	1	15
5	1	1	5.0101	0.5	1950	1	0	3	Soor Vulvitis	X84	X	0						1	2001	0	1	1	1	63	0.333333	12
5	1	1	5.0101	0.5	1950	1	0	3	Bz-Entgleisung bei Diabetes m. Typ 2	T90	T	0						1	2001	0	1	1	1	63	0.333333	12
5	1	1	5.0101	0.5	1950	1	0	3	Panaritium	S09	S	0						1	2001	0	1	1	1	63	0.333333	12
5	1	2	5.0102	0.5	1992	1	0	1	Geschwollene Wade li	L14	L	1	Angiologie	2	0	1	2	1	2001	0	1	1	1	21	1	12
5	1	3	5.0103	0.5	1921	1	0	3	Kollagen-Kolitis	D94	D	0						1	2001	0	1	1	1	92	0.333333	12
5	1	3	5.0103	0.5	1921	1	0	3	Subklinische Hypothyreose	T86	T	0						1	2001	0	1	1	1	92	0.333333	12
5	1	3	5.0103	0.5	1921	1	0	3	Eisenmangel	T91	T	0						1	2001	0	1	1	1	92	0.333333	12
5	1	4	5.0104	0.5	1949	0	0	3	Erysipel re Oberschenkel	S76	S	0						1	2001	0	1	1	1	64	0.333333	12
5	1	4	5.0104	0.5	1949	0	0	3	Art. Hypertonie	K86	K	0						1	2001	0	1	1	1	64	0.333333	12
5	1	4	5.0104	0.5	1949	0	0	3	Diabetes mellitus-Kontrolle	T90	T	0						1	2001	0	1	1	1	64	0.333333	12
5	1	5	5.0105	0.5	1934	1	1	3	Exanthem im Gesicht	S29	S	1	Dermatologie	1	0	1	0	1	2001	0	1	1	1	79	0.333333	12
5	1	5	5.0105	0.5	1934	1	1	3	Undiff. Kollagenose mit Arthritis	L99	L	0						1	2001	0	1	1	1	79	0.333333	12
5	1	5	5.0105	0.5	1934	1	1	3	Harnwegsinfekt	U71	U	0						1	2001	0	1	1	1	79	0.333333	12
5	1	6	5.0106	0.5	1980	0	0	1	Infekt d. obern Luftwege	R74	R	0						1	2001	0	1	1	1	33	1	12
5	1	7	5.0107	0.5	1991	1	1	1	Infekt d untern Luftwege	R83	R	0						1	2001	0	1	1	1	22	1	12
5	1	8	5.0108	0.5	1990	1	1	1	Eisenmangel	T91	T	0						1	2001	0	1	1	1	23	1	12
5	1	9	5.0109	0.5	1967	0	0	1	Wundkontrolle nach Verletzung des Endglieds Dig IV li	S56	S	0						1	2001	0	1	1	1	46	1	12
5	6	1	5.0601	0.5	1949	0	0	1	Vorhofflimmern - Q-Ko	K34	K	0						1	2001	0	1	1	1	64	1	12
5	6	2	5.0602	0.5	1940	1	1	2	Pancreatopriver Diabetes mellitus Typ 2	T90	T	1	Endokrinologie	10		1	0	1	2001	0	1	1	1	73	0.5	12
5	6	2	5.0602	0.5	1940	1	1	2	Ostoporose	L95	L	0						1	2001	0	1	1	1	73	0.5	12
5	6	3	5.0603	0.5	1923	1	1	1	Pseudogicht	T99	T	0						1	2001	0	1	1	1	90	1	12
5	6	4	5.0604	0.5	1942	1	0	2	Osteoporose	L95	L	0						1	2001	0	1	1	1	71	0.5	12
5	6	4	5.0604	0.5	1942	1	0	2	lumbovertebrales Syndrom	L03	L	0						1	2001	0	1	1	1	71	0.5	12
5	6	5	5.0605	0.5	1962	0	0	1	Bronchitis	R78	R	0						1	2001	0	1	1	1	51	1	12
5	6	6	5.0606	0.5	1980	1	0	2	Eisenmangel	T91	T	0						1	2001	0	1	1	1	33	0.5	12
5	6	6	5.0606	0.5	1980	1	0	2	Hypermenorrhoe	X06	X	0						1	2001	0	1	1	1	33	0.5	12
5	8	1	5.0801	1	1937	0	1	3	Colitis ulcerosa	D94	D	1	Interdisziplinäres Zentrum	9	0	1	0	1	2001	0	1	1	1	76	0.333333	12
5	8	1	5.0801	1	1937	0	1	3	Asthmoiode Bronchitis	R78	R	0						1	2001	0	1	1	1	76	0.333333	12
5	8	1	5.0801	1	1937	0	1	3	Stn. Lungenembolien	K93	K	0						1	2001	0	1	1	1	76	0.333333	12
5	8	2	5.0802	1	1983	1	0	3	Gynäkolog. Vorsorge	X49	X	1	Gynäkologie	10	1	1	0	1	2001	0	1	1	1	30	0.333333	12
5	8	2	5.0802	1	1983	1	0	3	Schlafstörung	P06	P	0						1	2001	0	1	1	1	30	0.333333	12
5	8	2	5.0802	1	1983	1	0	3	Ohrgeräusch (Tinitus)	H03	H	0						1	2001	0	1	1	1	30	0.333333	12
5	8	3	5.0803	1	1969	1	0	2	M. Crohn	D94	D	0						1	2001	0	1	1	1	44	0.5	12
5	8	3	5.0803	1	1969	1	0	2	Ostoporose	L95	L	0						1	2001	0	1	1	1	44	0.5	12
5	8	4	5.0804	1	1958	1	1	3	Arthralgien	L20	L	0						1	2001	0	1	1	1	55	0.333333	12
5	8	4	5.0804	1	1958	1	1	3	Depressive Entwicklung	P76	P	0						1	2001	0	1	1	1	55	0.333333	12
5	8	4	5.0804	1	1958	1	1	3	Borreliose	A78	A	0						1	2001	0	1	1	1	55	0.333333	12
5	8	5	5.0805	1	1935	1	0	2	Vorhofflimmern	K78	K	0						1	2001	0	1	1	1	78	0.5	12
5	8	5	5.0805	1	1935	1	0	2	Hypertonie art.	K86	K	0						1	2001	0	1	1	1	78	0.5	12
5	8	6	5.0806	1	1964	1	0	3	Kontusion Zehe	L81	L	0						1	2001	0	1	1	1	49	0.333333	12
5	8	6	5.0806	1	1964	1	0	3	Rhinitis allergica	R97	R	0						1	2001	0	1	1	1	49	0.333333	12
5	8	6	5.0806	1	1964	1	0	3	Prämenstruelles Syndrom	X09	X	0						1	2001	0	1	1	1	49	0.333333	12
5	8	7	5.0807	1	1921	1	0	1	Lumboradikuläres Syndrom	L86	L	1	Radiologie	9	0	1	1	1	2001	0	1	1	1	92	1	12
5	8	8	5.0808	1	1972	0	0	2	St.n Aorten Klappenersatz	K83	K	0						1	2001	0	1	1	1	41	0.5	12
5	8	8	5.0808	1	1972	0	0	2	art. Hypertonie	K86	K	0						1	2001	0	1	1	1	41	0.5	12
5	8	9	5.0809	1	1958	1	0	3	Grenzwertige art. Hypertonie	K86	K	0						1	2001	0	1	1	1	55	0.333333	12
5	8	9	5.0809	1	1958	1	0	3	Hypercholesterinämie	T93	T	0						1	2001	0	1	1	1	55	0.333333	12
5	8	9	5.0809	1	1958	1	0	3	rezidiv. Depressive Verstimmung	P03	P	0						1	2001	0	1	1	1	55	0.333333	12
5	8	10	5.081	1	1938	1	0	3	Koronare Herzkrankheit	K76	K	0						1	2001	0	1	1	1	75	0.333333	12
5	8	10	5.081	1	1938	1	0	3	art. Hypertonie	K86	K	0						1	2001	0	1	1	1	75	0.333333	12
5	8	10	5.081	1	1938	1	0	3	Diabetes mellitus Typ 2	T90	T	0						1	2001	0	1	1	1	75	0.333333	12
5	8	11	5.0811	1	1969	1	0	4	Müdigkeit	A04	A	0						1	2001	0	1	1	1	44	0.25	12
5	8	11	5.0811	1	1969	1	0	4	Schlaflosigkeit	P06	P	0						1	2001	0	1	1	1	44	0.25	12
5	8	11	5.0811	1	1969	1	0	4	B12-Mangel	T91	T	0						1	2001	0	1	1	1	44	0.25	12
5	8	11	5.0811	1	1969	1	0	4	Folsäuremangel	T91	T	0						1	2001	0	1	1	1	44	0.25	12
5	8	12	5.0812	1	1950	1	0	2	Diabetes mellitus Typ 2	T90	T	0						1	2001	0	1	1	1	63	0.5	12
5	8	12	5.0812	1	1950	1	0	2	art. Hypertonie	K86	K	0						1	2001	0	1	1	1	63	0.5	12
5	9	1	5.0901	0.5	1958	0	0	1	Periphere art. Verschlusskrankheit	K92	K	0						1	2001	0	1	1	1	55	1	12
5	9	2	5.0902	0.5	1921	1	0	1	Absolute Spinalkanalstenose mit Schmerzen	L85	L	1	Rheumatologie	5	0	1	1	1	2001	0	1	1	1	92	1	12
5	9	3	5.0903	0.5	1990	1	1	3	Nävus	S82	S	1	Dermatologie	4	1	1	0	1	2001	0	1	1	1	23	0.333333	12
5	9	3	5.0903	0.5	1990	1	1	3	Panvertebralsyndrom	L84	L	0						1	2001	0	1	1	1	23	0.333333	12
5	9	3	5.0903	0.5	1990	1	1	3	Insertionstendinose re Handgelenk	L11	L	0						1	2001	0	1	1	1	23	0.333333	12
5	9	4	5.0904	0.5	2001	1	0	2	Rekonvaleszenz nach Infekt	A78	A	0						1	2001	0	1	1	1	12	0.5	12
5	9	4	5.0904	0.5	2001	1	0	2	Hypermenorrhoe	X06	X	0						1	2001	0	1	1	1	12	0.5	12
5	9	5	5.0905	0.5	1928	1	1	1	Vorhofflimmern	K78	K	0						1	2001	0	1	1	1	85	1	12
5	11	1	5.1101	0.5	1942	1	1	2	Harnwegsinfekt	U71	U	0						1	2001	0	1	1	1	71	0.5	12
5	11	1	5.1101	0.5	1942	1	1	2	Diabetes mellitus Typ 2	T90	T	0						1	2001	0	1	1	1	71	0.5	12
5	11	2	5.1102	0.5	1955	0	0	1	Vitamin D-Mangel	T91	T	0						1	2001	0	1	1	1	58	1	12
5	11	3	5.1103	0.5	1978	1	0	1	Lipom re Oberschenkel	S78	S	0						1	2001	0	1	1	1	35	1	12
5	11	4	5.1104	0.5	1957	1	1	1	Akutes lumbospondylogenes Syndrom	L86	L	0						1	2001	0	1	1	1	56	1	12
5	11	5	5.1105	0.5	1963	0	1	2	lumbospondylogenes Syndrom	L86	L	0						1	2001	0	1	1	1	50	0.5	12
5	11	5	5.1105	0.5	1963	0	1	2	Pollakisurie n. Dysurie unb. Aethiol.	U02	U	0						1	2001	0	1	1	1	50	0.5	12
5	11	6	5.1106	0.5	1964	1	0	2	Art. Hypertonie	K86	K	0						1	2001	0	1	1	1	49	0.5	12
5	11	6	5.1106	0.5	1964	1	0	2	Atn. Intracerebraler Blutg	K90	K	0						1	2001	0	1	1	1	49	0.5	12
5	11	7	5.1107	0.5	1937	1	0	2	NW Orthogynest	A85	A	0						1	2001	0	1	1	1	76	0.5	12
5	11	7	5.1107	0.5	1937	1	0	2	Harnwegsinfekt	U71	U	0						1	2001	0	1	1	1	76	0.5	12
5	11	8	5.1108	0.5	1927	1	1	1	Vorhofflimmern, orale Ak-Quick	K34	K	0						1	2001	0	1	1	1	86	1	12
5	11	9	5.1109	0.5	1961	1	1	1	Stn. Kontusion d. Kopfes	N80	N	0						1	2001	0	1	1	1	52	1	12
5	13	1	5.1301	1	1934	1	1	1	Labor-Ko whs Methotrexat bei nicht Klassifizierbarer Kollagenose	L60	L	0						1	2001	0	1	1	1	79	1	12
5	13	2	5.1302	1	1968	0	0	1	lumbospondylogenens Syndrom bei Skoliose der BWS	L86	L	0						1	2001	0	1	1	1	45	1	12
5	13	3	5.1303	1	1936	1	0	4	Check up	A98	A	0						1	2001	0	1	1	1	77	0.25	12
5	13	3	5.1303	1	1936	1	0	4	Tinnitus mit Hörsturz	H86	H	1	ORL	1	0	1	2	1	2001	0	1	1	1	77	0.25	12
5	13	3	5.1303	1	1936	1	0	4	Morbus Waldenström	B72	B	0						1	2001	0	1	1	1	77	0.25	12
5	13	3	5.1303	1	1936	1	0	4	Akutes lumbovertebrales Syndrom	L84	L	0						1	2001	0	1	1	1	77	0.25	12
5	13	4	5.1304	1	1988	1	0	2	Impfungen	A44	A	0						1	2001	0	1	1	1	25	0.5	12
5	13	4	5.1304	1	1988	1	0	2	Cöliakie	T80	T	0						1	2001	0	1	1	1	25	0.5	12
5	13	5	5.1305	1	1947	1	0	1	Müdigkeit u. Konzentrationschwäche, Vergesslichkeit	A04	A	1	Radiologie	9	1	1	0	1	2001	0	1	1	1	66	1	12
5	13	6	5.1306	1	1935	1	0	1	Orale AK bei Vorhofflimmern -> Quick-Messung	K34	K	0						1	2001	0	1	1	1	78	1	12
5	13	7	5.1307	1	1957	1	1	1	Periarthropathia humeroscapularis	L92	L	0						1	2001	0	1	1	1	56	1	12
5	13	8	5.1308	1	1942	1	1	3	Harnwegsinfekt	U71	U	0						1	2001	0	1	1	1	71	0.333333	12
5	13	8	5.1308	1	1942	1	1	3	Reizblase	U02	U	0						1	2001	0	1	1	1	71	0.333333	12
5	13	8	5.1308	1	1942	1	1	3	Blut-check	A60	A	0						1	2001	0	1	1	1	71	0.333333	12
5	13	9	5.1309	1	1970	1	0	1	Chron. Husten	R05	R	0						1	2001	0	1	1	1	43	1	12
5	13	10	5.131	1	1992	1	0	2	Bauchschmerzen - Vda. Obstipation	D01	D	0						1	2001	0	1	1	1	21	0.5	12
5	13	10	5.131	1	1992	1	0	2	Arthralgien	L20	L	1	Rheumatologie	2	0	1	0	1	2001	0	1	1	1	21	0.5	12
5	13	11	5.1311	1	1927	1	0	2	Vorhofflimmern - Quick-Kontrolle	K34	K	0						1	2001	0	1	1	1	86	0.5	12
5	13	11	5.1311	1	1927	1	0	2	Diabetes mellitus Typ 2	T90	T	1	Ophthalmologie	10	1	1	0	1	2001	0	1	1	1	86	0.5	12
5	14	1	5.1401	0.5	1986	1	0	3	Adipositas	T82	T	0						1	2001	0	1	1	1	27	0.333333	12
5	14	1	5.1401	0.5	1986	1	0	3	Ohrenentzündung	H71	H	1	ORL	1	0	1	1	1	2001	0	1	1	1	27	0.333333	12
5	14	1	5.1401	0.5	1986	1	0	3	Blutunteruschung	A60	A	0						1	2001	0	1	1	1	27	0.333333	12
5	14	2	5.1402	0.5	1958	0	0	2	Blutverdünnungsmessung	K34	K	0						1	2001	0	1	1	1	55	0.5	12
5	14	2	5.1402	0.5	1958	0	0	2	Depression	P76	P	0						1	2001	0	1	1	1	55	0.5	12
5	14	3	5.1403	0.5	1952	1	1	2	Divertikulitis	D92	D	1	Gastroenterologie	5	0	1	0	1	2001	0	1	1	1	61	0.5	12
5	14	3	5.1403	0.5	1952	1	1	2	Colon-Adenom 2008	D78	D	0						1	2001	0	1	1	1	61	0.5	12
5	14	4	5.1404	0.5	1968	1	0	1	Stn. Cholezystektomie ->ko	D56	D	0						1	2001	0	1	1	1	45	1	12
5	14	5	5.1405	0.5	1977	1	0	1	Schmerzen re Hand	L12	L	0						1	2001	0	1	1	1	36	1	12
5	14	6	5.1406	0.5	1980	1	1	2	Schwangerschaft	W78	W	1	Gynäkologie	1		1	1	1	2001	0	1	1	1	33	0.5	12
5	14	6	5.1406	0.5	1980	1	1	2	Eisenmangel	T91	T	0						1	2001	0	1	1	1	33	0.5	12
5	14	7	5.1407	0.5	1968	1	0	1	Zeckenbiss	S12	S	0						1	2001	0	1	1	1	45	1	12
5	14	8	5.1408	0.5	1971	1	0	1	Lumbovertebralsyndrom	L84	L	0						1	2001	0	1	1	1	42	1	12
5	14	9	5.1409	0.5	1974	1	1	1	Asthma bronchiale, allerg.	R96	R	0						1	2001	0	1	1	1	39	1	12
5	14	10	5.141	0.5	1928	1	1	1	Blutverdünnunskontrolle (Q) vei VHFlimmern	K34	K	0						1	2001	0	1	1	1	85	1	12
6	2	1	6.0201	0.5	1934	1	1	3	Rücken	L99	L	1	Radiologie	8	0	1	0	1	2012	0	0	1	1	79	0.333333	1
6	2	1	6.0201	0.5	1934	1	1	3	Urin-Inkontinenz	U04	U	0						1	2012	0	0	1	1	79	0.333333	1
6	2	1	6.0201	0.5	1934	1	1	3	Armschmerzen links	L09	L	0						1	2012	0	0	1	1	79	0.333333	1
6	2	2	6.0202	0.5	1957	1	0	2	Knieproblme links	L15	L	0						1	2012	0	0	1	1	56	0.5	1
6	2	2	6.0202	0.5	1957	1	0	2	Blutuntersuch für "Check" von Heilpraktiker	A60	A	0						1	2012	0	0	1	1	56	0.5	1
6	2	3	6.0203	0.5	1958	1	1	1	Schulter	L08	L	0						1	2012	0	0	1	1	55	1	1
6	2	4	6.0204	0.5	1975	1		2	Verbrennung	S14	S	0						1	2012	0	0	1	1	38	0.5	1
6	2	4	6.0204	0.5	1975	1		2	Bauchschmerz	D06	D	0						1	2012	0	0	1	1	38	0.5	1
6	2	5	6.0205	0.5	1965	0		1	Ärztlicher Untersuch für Nachtarbeit	A62	A	0						1	2012	0	0	1	1	48	1	1
6	2	6	6.0206	0.5	1984	0		2	Hoden-Schmerzen	Y02	Y	0						1	2012	0	0	1	1	29	0.5	1
6	2	6	6.0206	0.5	1984	0		2	Bein-Schmerzen	L14	L	0						1	2012	0	0	1	1	29	0.5	1
6	2	7	6.0207	0.5	1994	1	0	3	Chron Sinusitis	R75	R	0						1	2012	0	0	1	1	19	0.333333	1
6	2	7	6.0207	0.5	1994	1	0	3	Schwindel/ Müdigkeit	N17	N	0						1	2012	0	0	1	1	19	0.333333	1
6	2	7	6.0207	0.5	1994	1	0	3	Schlafprobleme	P06	P	0						1	2012	0	0	1	1	19	0.333333	1
6	3	1	6.0301	1	1975	1		2	Kontrolle nach Verbrennung Arm	S14	S	0						1	2012	0	0	1	1	38	0.5	1
6	3	1	6.0301	1	1975	1		2	Magenschmerzen	D02	D	0						1	2012	0	0	1	1	38	0.5	1
6	3	2	6.0302	1	1934	1		1	Vd. auf Spondyarthropathie, Vd. Auf Osteoporose	L85	L	1	Radiologie	9	0	1	0	1	2012	0	0	1	1	79	1	1
6	3	3	6.0303	1	1982	1	0	1	Eisenmangel	T91	T	0						1	2012	0	0	1	1	31	1	1
6	3	4	6.0304	1	1975	1		1	Karpaltunnelsyndrom	N93	N	1	Neurologie	5	0	1	0	1	2012	0	0	1	1	38	1	1
6	3	5	6.0305	1	1964	0	0	2	Knie rechts	L15	L	0						1	2012	0	0	1	1	49	0.5	1
6	3	5	6.0305	1	1964	0	0	2	Psoriasis	S91	S	0						1	2012	0	0	1	1	49	0.5	1
6	3	6	6.0306	1	1996	0	1	1	Kniebeschwerden	L15	L	0						1	2012	0	0	1	1	17	1	1
6	3	7	6.0307	1	1934	1		2	chron. Ulkus	S97	S	0						1	2012	0	0	1	1	79	0.5	1
6	3	7	6.0307	1	1934	1		2	Schwindel	N17	N	0						1	2012	0	0	1	1	79	0.5	1
6	3	8	6.0308	1	1982	1		1	psycho-soziale Erschöpfung	P29	P	1	Psychologie	1	0	1	0	1	2012	0	0	1	1	31	1	1
6	3	9	6.0309	1	2004	1		1	Halsschmerzen	R21	R	0						1	2012	0	0	1	1	9	1	1
6	3	10	6.031	1	1994	1		1	Müdigkeit	A04	A	0						1	2012	0	0	1	1	19	1	1
6	3	11	6.0311	1	1989	1	0	1	Migräne	N89	N	1	Ophthalmologie	1		1	0	1	2012	0	0	1	1	24	1	1
6	4	1	6.0401	0.5	1976	0	0	1	Schulter-/ Nacken-SZ	L08	L	0						1	2012	0	0	1	1	37	1	1
6	4	2	6.0402	0.5	1980	0		1	Paronychie	S09	S	0						1	2012	0	0	1	1	33	1	1
6	4	3	6.0403	0.5	1934	0		1	allerg. Hautreaktion	S88	S	0						1	2012	0	0	1	1	79	1	1
6	4	4	6.0404	0.5	1934	1	1	1	Strassenverkehrsuntersuch	A62	A	0						1	2012	0	0	1	1	79	1	1
6	4	5	6.0405	0.5	1930	1		1	Q/ Schulter-Sz	K34	K	0						1	2012	0	0	1	1	83	1	1
6	4	6	6.0406	0.5	1948	0		3	Besprechung TURP	Y85	Y	1	Urologie	4	0	1	0	1	2012	0	0	1	1	65	0.333333	1
6	4	6	6.0406	0.5	1948	0		3	Q	K34	K	0						1	2012	0	0	1	1	65	0.333333	1
6	4	6	6.0406	0.5	1948	0		3	HWI	U71	U	0						1	2012	0	0	1	1	65	0.333333	1
6	4	7	6.0407	0.5	1991	0		1	Hepatitis	D97	D	0						1	2012	0	0	1	1	22	1	1
6	4	8	6.0408	0.5	1930	1		1	Hypertonie	K86	K	0						1	2012	0	0	1	1	83	1	1
6	4	9	6.0409	0.5	1980	0		1	Lumbovertebralsyndrom	L03	L	0						1	2012	0	0	1	1	33	1	1
6	4	10	6.041	0.5	1963	0	0	1	Schwindel	N17	N	1	ORL	1	0	1	0	1	2012	0	0	1	1	50	1	1
6	7	1	6.0701	0.5	1942	0	0	2	Naevuskontrolle	S82	S	1	Dermatologie	2	1	1	0	1	2012	0	0	1	1	71	0.5	1
6	7	1	6.0701	0.5	1942	0	0	2	BD	K85	K	0						1	2012	0	0	1	1	71	0.5	1
6	7	2	6.0702	0.5	1948	1	1	1	Diabetes mell.	T90	T	0						1	2012	0	0	1	1	65	1	1
6	7	3	6.0703	0.5	1952	1	0	1	Viraler Infekt	A77	A	0						1	2012	0	0	1	1	61	1	1
6	7	4	6.0704	0.5	1983	0	0	1	Nausea/ Reflux	D09	D	1	Gastroenterologie	5	0	1	0	1	2012	0	0	1	1	30	1	1
6	7	5	6.0705	0.5	1996	1	0	1	Schwindel	N17	N	0						1	2012	0	0	1	1	17	1	1
6	7	6	6.0706	0.5	1971	0	0	1	Angststörung	P74	P	0						1	2012	0	0	1	1	42	1	1
6	7	7	6.0707	0.5	1969	0	0	1	Schwellung am Arm	L09	L	1	Radiologie	7	0	1	0	1	2012	0	0	1	1	44	1	1
6	7	9	6.0709	0.5	1944	0	1	1	Husten	R05	R	0						1	2012	0	0	1	1	69	1	1
6	7	10	6.071	0.5	1947	1	0	1	Husten	R05	R	0						1	2012	0	0	1	1	66	1	1
6	8	1	6.0801	1	1934	1	0	3	Nackenschmerzen	L01	L	0						1	2012	0	0	1	1	79	0.333333	1
6	8	1	6.0801	1	1934	1	0	3	art. Hypertonie	K86	K	0						1	2012	0	0	1	1	79	0.333333	1
6	8	1	6.0801	1	1934	1	0	3	Insomnie	P06	P	0						1	2012	0	0	1	1	79	0.333333	1
6	8	2	6.0802	1	1978	0	0	1	chron. Sinusitis	R75	R	0						1	2012	0	0	1	1	35	1	1
6	8	3	6.0803	1	1982	1	0	1	Rückenschmerzen	L29	L	0						1	2012	0	0	1	1	31	1	1
6	8	4	6.0804	1	1950	1	0	1	Nackenschmerzen	L01	L	0						1	2012	0	0	1	1	63	1	1
6	8	6	6.0806	1	1947	1	1	1	Bronchopulmonaler Infekt	R83	R	0						1	2012	0	0	1	1	66	1	1
6	8	7	6.0807	1	1942	0	0	1	Bronchopulmonaler Infekt	R83	R	0						1	2012	0	0	1	1	71	1	1
6	8	8	6.0808	1	1943	0	0	1	SUVA-Untersuch	A62	A	0						1	2012	0	0	1	1	70	1	1
6	8	9	6.0809	1	1945	1	1	1	Polymyalgia rheumatica	L99	L	0						1	2012	0	0	1	1	68	1	1
6	8	10	6.081	1	2000	1	0	1	Hals-Sz	R21	R	0						1	2012	0	0	1	1	13	1	1
6	8	11	6.0811	1	1930	1	0	1	chron. Rücken-Sz	L29	L	0						1	2012	0	0	1	1	83	1	1
6	8	12	6.0812	1	1978	1	1	1	Hals-Sz	R21	R	0						1	2012	0	0	1	1	35	1	1
6	8	13	6.0813	1	1942	1	0	1	Vd. auf Divertikulitis	D92	D	0						1	2012	0	0	1	1	71	1	1
6	8	14	6.0814	1	1998	0	0	1	chron. Kopf-Sz	N01	N	0						1	2012	0	0	1	1	15	1	1
6	8	15	6.0815	1	1982	1	0	1	Erschöpfung/ Depression	A29	A	1	Psychologie	6			1	1	2012	0	0	1	1	31	1	1
6	9	1	6.0901	0.5	1970	0	0	1	viraler Infekt	A77	A	0						1	2012	0	0	1	1	43	1	1
6	9	2	6.0902	0.5	1981	1	0	1	Fertilitätsbehandlung	W15	W	0						1	2012	0	0	1	1	32	1	1
6	9	3	6.0903	0.5	1953	1	0	1	viraler Infekt d. Luftwege	R83	R	0						1	2012	0	0	1	1	60	1	1
6	9	4	6.0904	0.5	1983	0	0	1	Ko nach Hernien-OP	D99	D	0						1	2012	0	0	1	1	30	1	1
6	9	5	6.0905	0.5	1943	1	1	1	Schwindel	N17	N	0						1	2012	0	0	1	1	70	1	1
6	9	6	6.0906	0.5	1966	1	0	2	viraler Infekt Luftwege	R83	R	0						1	2012	0	0	1	1	47	0.5	1
6	9	6	6.0906	0.5	1966	1	0	2	Verstopfte Ohren	H13	H	0						1	2012	0	0	1	1	47	0.5	1
6	9	7	6.0907	0.5	1942	1	0	1	Reizdarm	D93	D	0						1	2012	0	0	1	1	71	1	1
6	12	1	6.1201	0.5	1976	1		1	Halsschmerzen	R21	R	0						1	2012	0	0	1	1	37	1	1
6	12	2	6.1202	0.5	1945	1		1	Cystitis	U71	U	0						1	2012	0	0	1	1	68	1	1
6	12	3	6.1203	0.5	1985	0		1	Kontrolle bei lumboradikulärem Syndrom	L86	L	1	Radiologie	9	0	1	1	1	2012	0	0	1	1	28	1	1
6	12	4	6.1204	0.5	1973	0		1	Blutdruck	K85	K	0						1	2012	0	0	1	1	40	1	1
6	12	5	6.1205	0.5	1996	1		1	Halsschmerzen	R21	R	0						1	2012	0	0	1	1	17	1	1
6	13	1	6.1301	1	1959	1	0	1	Antabus-Therapie	P50	P	0						1	2012	0	0	1	1	54	1	1
6	13	2	6.1302	1	1987	0		1	Infekt obere Atemwege	R74	R	0						1	2012	0	0	1	1	26	1	1
6	13	3	6.1303	1	1945	1		2	Rauchentwöhnung	P17	P	0						1	2012	0	0	1	1	68	0.5	1
6	13	3	6.1303	1	1945	1		2	Polymyalgia-Verlaufskontrolle	L99	L	0						1	2012	0	0	1	1	68	0.5	1
6	13	4	6.1304	1	1983	0		2	Panikattacken	P74	P	0						1	2012	0	0	1	1	30	0.5	1
6	13	4	6.1304	1	1983	0		2	Prostataschmerzen	Y06	Y	0						1	2012	0	0	1	1	30	0.5	1
6	13	5	6.1305	1	1976	0	1	1	thorakale Schmerzen	A11	A	0						1	2012	0	0	1	1	37	1	1
6	13	6	6.1306	1	1966	1		2	Fragen zu Medikamente	P58	P	0						1	2012	0	0	1	1	47	0.5	1
6	13	6	6.1306	1	1966	1		2	Quick	K34	K	0						1	2012	0	0	1	1	47	0.5	1
6	13	7	6.1307	1	1980	0		1	Autounfall	A80	A	0						1	2012	0	0	1	1	33	1	1
6	13	8	6.1308	1	1999			1	Sehschwäche	F05	F	1	Ophthalmologie	1	0	1	0	1	2012	0	0	1	1	14	1	1
6	13	9	6.1309	1	1963	0		1	Knieschmerzen	L15	L	0						1	2012	0	0	1	1	50	1	1
6	13	10	6.131	1	1966	0		1	depressive Episode	P76	P	0						1	2012	0	0	1	1	47	1	1
6	13	11	6.1311	1	1997	0		1	Wundkontrolle	S56	S	0						1	2012	0	0	1	1	16	1	1
6	13	12	6.1312	1	1998	0		1	Sinus piloidalis	S85	S	0						1	2012	0	0	1	1	15	1	1
6	13	13	6.1313	1	1976	0		1	Adipositas (abnehmen)	T82	T	0						1	2012	0	0	1	1	37	1	1
6	13	14	6.1314	1	1950	0		1	Vd. Auf Zyste inguinal	L99	L	1	Radiologie	7	0	1	0	1	2012	0	0	1	1	63	1	1
6	13	15	6.1315	1	1938	0		1	Schulter-Schmerzen	L08	L	0						1	2012	0	0	1	1	75	1	1
6	13	16	6.1316	1	1995	1		1	Fieber/ Durchfall	A03	A	0						1	2012	0	0	1	1	18	1	1
6	13	17	6.1317	1	1950	1		1	HWI	U71	U	0						1	2012	0	0	1	1	63	1	1
6	14	1	6.1401	0.5	1943	0	1	2	Strassenverkehrsuntersuch	A62	A	1	Ophthalmologie	1	0	1	0	1	2012	0	0	1	1	70	0.5	1
6	14	1	6.1401	0.5	1943	0	1	2	Diabetes-Kontrolle	T90	T	0						1	2012	0	0	1	1	70	0.5	1
6	14	2	6.1402	0.5	1935	1	1	2	Besprechung Check	A98	A	0						1	2012	0	0	1	1	78	0.5	1
6	14	2	6.1402	0.5	1935	1	1	2	Besprechung wegen Enkeln	Z29	Z	0						1	2012	0	0	1	1	78	0.5	1
6	14	3	6.1403	0.5	1976	0	0	1	Ergometrie	K39	K	0						1	2012	0	0	1	1	37	1	1
6	14	4	6.1404	0.5	1948	1	0	2	Rückenschmerzen	L29	L	0						1	2012	0	0	1	1	65	0.5	1
6	14	4	6.1404	0.5	1948	1	0	2	Schulterschmerzen	L08	L	0						1	2012	0	0	1	1	65	0.5	1
6	14	5	6.1405	0.5	1995	0	0	1	Husten	R05	R	0						1	2012	0	0	1	1	18	1	1
6	14	6	6.1406	0.5	1946	0	0	1	Kontrolle + Klammerentfernung nach Rücken-Op	L56	L	0						1	2012	0	0	1	1	67	1	1
6	14	7	6.1407	0.5	1947	0	0	1	Diabetes-Kontrolle	T90	T	0						1	2012	0	0	1	1	66	1	1
6	14	8	6.1408	0.5	1938	1	1	1	Kontrolle bei Polymyalgie	L99	L	0						1	2012	0	0	1	1	75	1	1
6	14	9	6.1409	0.5	1974	1	1	1	Halsschmerzen	R21	R	0						1	2012	0	0	1	1	39	1	1
7	1	1	7.0101	0.5	1969	1	1	1	"krank", "Husten"	A99	A	0						1	2005	0	0	2	1	44	1	8
7	1	2	7.0102	0.5	1952	1	0	1	"Ischias-Schmerz"	N29	N	0						1	2005	0	0	2	1	61	1	8
7	1	3	7.0103	0.5	1955	1	0	2	Husten + Fieber	R05	R	0						1	2005	0	0	2	1	58	0.5	8
7	1	3	7.0103	0.5	1955	1	0	2	Hoher Blutdruck	K85	K	0						1	2005	0	0	2	1	58	0.5	8
7	1	4	7.0104	0.5	1947	1	0	1	Heiserkeit, Halsweh	R23	R	0						1	2005	0	0	2	1	66	1	8
7	1	5	7.0105	0.5	1926	1	0	1	Blasenentzündung	U71	U	0						1	2005	0	0	2	1	87	1	8
7	1	6	7.0106	0.5	2009	1	0	1	Fieber, Durchfall, Erbrechen, Husten	A03	A	0						1	2005	0	0	2	1	4	1	8
7	1	7	7.0107	0.5	1953	1	0	1	Schmerzhafte Verhärtung in li Brust	X19	X	1	Radiologie	9	0	1	1	1	2005	0	0	2	1	60	1	8
7	5	1	7.0501	1	1983	1	0	1	Besprechung MRI Knie	L61	L	0						1	2005	0	0	2	1	30	1	8
7	5	2	7.0502	1	1995	1	0	1	Besprechung Urikult	U60	U	0						1	2005	0	0	2	1	18	1	8
7	5	3	7.0503	1	1989	1	0	1	"Ich kann nicht mehr" (Psyche)	P29	P	0						1	2005	0	0	2	1	24	1	8
7	5	4	7.0504	1	1982	1	0	1	Erkältet	R74	R	0						1	2005	0	0	2	1	31	1	8
7	5	5	7.0505	1	1940	1	0	1	Ausschlag	S08	S	0						1	2005	0	0	2	1	73	1	8
7	5	6	7.0506	1	1994	0	0	1	Fuss verletzt beim Fussball	L81	L	0						1	2005	0	0	2	1	19	1	8
7	5	7	7.0507	1	1969	1		1	Husten, Fieber	R05	R	0						1	2005	0	0	2	1	44	1	8
7	5	8	7.0508	1	1984	1	0	1	Rückkehr Tansania, Fieber	A03	A	0						1	2005	0	0	2	1	29	1	8
7	5	9	7.0509	1	1983	1	0	1	Halsweh	R21	R	0						1	2005	0	0	2	1	30	1	8
7	5	10	7.051	1	1952	1	0	1	Rückenweh	L29	L	0						1	2005	0	0	2	1	61	1	8
7	5	11	7.0511	1	1989	1	0	1	Möchte zu Psychologe	P66	P	1	Psychologie	6	1	1	0	1	2005	0	0	2	1	24	1	8
7	6	1	7.0601	0.5	1976	0	0	1	Mobbing am Arbeitsplatz	Z05	Z	0						1	2005	0	0	2	1	37	1	8
7	6	2	7.0602	0.5	1952	1	0	1	Viraler Luftwegsinfekt	R83	R	0						1	2005	0	0	2	1	61	1	8
7	6	3	7.0603	0.5	1991	1	0	1	Husten	R05	R	0						1	2005	0	0	2	1	22	1	8
7	6	4	7.0604	0.5	1991	1	0	3	Beratung Nuvaring	W14	W	0						1	2005	0	0	2	1	22	0.333333	8
7	6	4	7.0604	0.5	1991	1	0	3	Nuss-Allergie	A92	A	0						1	2005	0	0	2	1	22	0.333333	8
7	6	4	7.0604	0.5	1991	1	0	3	Kontrolle tiefer Eisenwert	T60	T	0						1	2005	0	0	2	1	22	0.333333	8
7	6	5	7.0605	0.5	1969	0	1	1	Kniedistorsion	L78	L	0						1	2005	0	0	2	1	44	1	8
7	6	6	7.0606	0.5	1965	1	1	1	Harnwegsinfekt	U71	U	0						1	2005	0	0	2	1	48	1	8
7	6	7	7.0607	0.5	1969	0	1	1	Kniedistorsion	L78	L	0						1	2005	0	0	2	1	44	1	8
7	6	8	7.0608	0.5	1955	1	1	2	Cerumen bds	H81	H	0						1	2005	0	0	2	1	58	0.5	8
7	6	8	7.0608	0.5	1955	1	1	2	HWI	U71	U	0						1	2005	0	0	2	1	58	0.5	8
7	6	9	7.0609	0.5	1965	1	1	1	Luftwegsinfekt	R83	R	0						1	2005	0	0	2	1	48	1	8
7	10	1	7.1001	1	1973	1	1	2	Gastritis	D87	D	0						1	2005	0	0	2	1	40	0.5	8
7	10	1	7.1001	1	1973	1	1	2	Depression	P76	P	0						1	2005	0	0	2	1	40	0.5	8
7	10	3	7.1003	1	1965	1	1	1	Luftwegsinfekt	R83	R	0						1	2005	0	0	2	1	48	1	8
7	10	4	7.1004	1	1991	1	1	2	Häufiges Wasserlösen	U02	U	0						1	2005	0	0	2	1	22	0.5	8
7	10	4	7.1004	1	1991	1	1	2	Besprechung tiefes Eisen	T60	T	0						1	2005	0	0	2	1	22	0.5	8
7	10	5	7.1005	1	1976	0	0	1	Mobbing Arbeitsplatz	Z05	Z	0						1	2005	0	0	2	1	37	1	8
7	10	6	7.1006	1	1997	0	0	2	Impfberatung	A98	A	0						1	2005	0	0	2	1	16	0.5	8
7	10	6	7.1006	1	1997	0	0	2	Infekt Nagelfalz	S09	S	0						1	2005	0	0	2	1	16	0.5	8
7	10	7	7.1007	1	1981	1	1	1	Ko Schilddrüsenwerte	T60	T	0						1	2005	0	0	2	1	32	1	8
7	10	8	7.1008	1	1966	0	0	2	Verstopfte Ohren	H13	H	0						1	2005	0	0	2	1	47	0.5	8
7	10	8	7.1008	1	1966	0	0	2	tiefe Testosteron-Werte	Y28	Y	0						1	2005	0	0	2	1	47	0.5	8
7	10	9	7.1009	1	1961	1	1	1	Schnittverletzung Finger	S18	S	0						1	2005	0	0	2	1	52	1	8
7	10	10	7.101	1	1965	1	1	2	Rez. HWI	U71	U	0						1	2005	0	0	2	1	48	0.5	8
7	10	10	7.101	1	1965	1	1	2	Blutzucker-Ko	T34	T	0						1	2005	0	0	2	1	48	0.5	8
7	10	11	7.1011	1	1954	1	0	1	Nasennebenhöhlen-Entzünd.	R75	R	0						1	2005	0	0	2	1	59	1	8
7	10	12	7.1012	1	1984	1	0	1	Torticollis	L01	L	0						1	2005	0	0	2	1	29	1	8
7	10	13	7.1013	1	1977	1	0	1	HWI	U71	U	0						1	2005	0	0	2	1	36	1	8
7	10	14	7.1014	1	1969	0	0	1	Kniedistorsion	L78	L	0						1	2005	0	0	2	1	44	1	8
7	10	15	7.1015	1	1995	0	1	2	Blähungen	D08	D	0						1	2005	0	0	2	1	18	0.5	8
7	10	15	7.1015	1	1995	0	1	2	tiefes Ferritin	T91	T	0						1	2005	0	0	2	1	18	0.5	8
7	10	16	7.1016	1	1987	1	0	1	Chronischer Husten	R05	R	0						1	2005	0	0	2	1	26	1	8
7	10	17	7.1017	1	1965	0	1	3	Clavus	S20	S	0						1	2005	0	0	2	1	48	0.333333	8
7	10	17	7.1017	1	1965	0	1	3	Dornwarze	S03	S	0						1	2005	0	0	2	1	48	0.333333	8
7	10	17	7.1017	1	1965	0	1	3	Wadenkrämpfe	L19	L	0						1	2005	0	0	2	1	48	0.333333	8
7	10	18	7.1018	1	1965	1	1	1	Lumbago	L86	L	0						1	2005	0	0	2	1	48	1	8
7	10	19	7.1019	1	1956	1	0	1	Visus-Verschlechterung akut	F05	F	1	Radiologie	7	0	1	1	1	2005	0	0	2	1	57	1	8
7	11	1	7.1101	0.5	2001	0	0	1	Zehe verstaucht	L79	L	0						1	2005	0	0	2	1	12	1	8
7	11	2	7.1102	0.5	1970	1	0	1	Abszess Zahn	D82	D	1	Zahnarzt	4	0	1	2	1	2005	0	0	2	1	43	1	8
7	11	3	7.1103	0.5	1952	0	0	2	Muskelfaser-Riss	L81	L	0						1	2005	0	0	2	1	61	0.5	8
7	11	3	7.1103	0.5	1952	0	0	2	Atherom Ohrläppchen	S93	S	0						1	2005	0	0	2	1	61	0.5	8
7	11	4	7.1104	0.5	1991	1	1	2	Heuschnupfen	R97	R	0						1	2005	0	0	2	1	22	0.5	8
7	11	4	7.1104	0.5	1991	1	1	2	Ko Leberwerte b. Roaccutan-Therapie	D60	D	0						1	2005	0	0	2	1	22	0.5	8
7	11	5	7.1105	0.5	1974	1	1	1	Thorax-Sz muskuloskelettal	L04	L	0						1	2005	0	0	2	1	39	1	8
7	11	6	7.1106	0.5	1995	0	0	1	Übelkeit/ Erbrechen	D09	D	0						1	2005	0	0	2	1	18	1	8
7	11	7	7.1107	0.5	1926	1	0	1	Unguis incarnatus	S94	S	0						1	2005	0	0	2	1	87	1	8
7	15	1	7.1501	1	1984	0	0	1	Tänendes Auge nach OP	F03	F	1	Ophthalmologie	4	0	1	0	1	2005	0	0	2	1	29	1	8
7	15	2	7.1502	1	1926	1	1	1	Unguis incarnatus	S94	S	0						1	2005	0	0	2	1	87	1	8
7	15	3	7.1503	1	1973	1	0	1	Gastritis	D87	D	0						1	2005	0	0	2	1	40	1	8
7	15	4	7.1504	1	1968	1	0	1	Psyche (von Ehemann verlassen worden)	P29	P	0						1	2005	0	0	2	1	45	1	8
7	15	5	7.1505	1	1971	1	0	1	Schultersz	L08	L	0						1	2005	0	0	2	1	42	1	8
7	15	6	7.1506	1	1969	1	0	1	Schultersz	L08	L	0						1	2005	0	0	2	1	44	1	8
7	15	7	7.1507	1	2001	0	1	1	Finger verstaucht	L79	L	0						1	2005	0	0	2	1	12	1	8
7	15	8	7.1508	1	1959	1	0	1	Thorax-Sz	A11	A	0						1	2005	0	0	2	1	54	1	8
7	15	9	7.1509	1	1978	1	1	1	Hepatitis A-Impfung	D44	D	0						1	2005	0	0	2	1	35	1	8
7	15	10	7.151	1	1962	1	0	1	St.n. Sturz (Epilepsie ?)	N07	N	0						1	2005	0	0	2	1	51	1	8
7	15	11	7.1511	1	1960	1	0	2	Depression	P76	P	0						1	2005	0	0	2	1	53	0.5	8
7	15	11	7.1511	1	1960	1	0	2	Parästhesies Zeigefinger	N05	N	1	Neurologie	2	0	1	0	1	2005	0	0	2	1	53	0.5	8
7	15	12	7.1512	1	1991	1	0	1	Polyzystisches Ovarialsyndrom	X99	X	0						1	2005	0	0	2	1	22	1	8
7	15	13	7.1513	1	1976	1	0	2	TSH-Kontrolle	T60	T	0						1	2005	0	0	2	1	37	0.5	8
7	15	13	7.1513	1	1976	1	0	2	Akne	S96	S	0						1	2005	0	0	2	1	37	0.5	8
7	15	14	7.1514	1	1997	1	0	2	Dornwarzen (6Stk) Fuss	S03	S	0						1	2005	0	0	2	1	16	0.5	8
7	15	14	7.1514	1	1997	1	0	2	will abnehmen	T29	T	0						1	2005	0	0	2	1	16	0.5	8
7	15	15	7.1515	1	2011	1	0	1	Husten	R05	R	0						1	2005	0	0	2	1	2	1	8
7	15	16	7.1516	1	1979	1		1	Angstzustände	P01	P	0						1	2005	0	0	2	1	34	1	8
7	15	17	7.1517	1	1940	1	0	1	Beinödeme	K07	K	0						1	2005	0	0	2	1	73	1	8
7	15	18	7.1518	1	1960	0	1	1	Infekt Luftwege	R83	R	0						1	2005	0	0	2	1	53	1	8
8	1	1	8.0101	1	1950	0	0	3	Diabeteskontrolle	T90	T	0						0	2000	1	1	0	1	63	0.333333	13
8	1	1	8.0101	1	1950	0	0	3	KHK, Stn. Infarkt	K76	K	0						0	2000	1	1	0	1	63	0.333333	13
8	1	1	8.0101	1	1950	0	0	3	Hypertonie	K86	K	0						0	2000	1	1	0	1	63	0.333333	13
8	1	2	8.0102	1	1957	0	1	2	Thrombophilie, US-Thrombose	B79	B	0						0	2000	1	1	0	1	56	0.5	13
8	1	2	8.0102	1	1957	0	1	2	Epilepsie	N07	N	0						0	2000	1	1	0	1	56	0.5	13
8	1	3	8.0103	1	1940	0	1	1	Rectum CA, Stoma	D75	D	0						0	2000	1	1	0	1	73	1	13
8	1	4	8.0104	1	1935	1	0	2	Hypertonie	K86	K	0						0	2000	1	1	0	1	78	0.5	13
8	1	4	8.0104	1	1935	1	0	2	Hyperlipidämie	T93	T	0						0	2000	1	1	0	1	78	0.5	13
8	1	5	8.0105	1	1929	1	0	3	Stn. Pneumonie	R81	R	0						0	2000	1	1	0	1	84	0.333333	13
8	1	5	8.0105	1	1929	1	0	3	Stn. LE	K93	K	0						0	2000	1	1	0	1	84	0.333333	13
8	1	5	8.0105	1	1929	1	0	3	COPD	R95	R	0						0	2000	1	1	0	1	84	0.333333	13
8	1	6	8.0106	1	1924	1	0	3	Palpitation	K04	K	0						0	2000	1	1	0	1	89	0.333333	13
8	1	6	8.0106	1	1924	1	0	3	Hypertonie	K86	K	0						0	2000	1	1	0	1	89	0.333333	13
8	1	6	8.0106	1	1924	1	0	3	Polyarthrose	L91	L	0						0	2000	1	1	0	1	89	0.333333	13
8	1	7	8.0107	1	1957	0	1	1	Hypertoniekontrolle	K86	K	0						0	2000	1	1	0	1	56	1	13
8	1	8	8.0108	1	1964	1	0	1	Varizen	K95	K	1	Angiologie	3	1	1	0	0	2000	1	1	0	1	49	1	13
8	1	9	8.0109	1	1948	0	0	1	Stn. TVT	K94	K	0						0	2000	1	1	0	1	65	1	13
8	1	10	8.011	1	1941	1	1	3	Stn. Spondylodese	L99	L	0						0	2000	1	1	0	1	72	0.333333	13
8	1	10	8.011	1	1941	1	1	3	Hypertonie	K86	K	0						0	2000	1	1	0	1	72	0.333333	13
8	1	10	8.011	1	1941	1	1	3	Funkt. Abdominalsz.	D99	D	0						0	2000	1	1	0	1	72	0.333333	13
8	1	11	8.0111	1	1943	1	1	1	Stn. Appendektomie	D88	D	0						0	2000	1	1	0	1	70	1	13
8	1	12	8.0112	1	1974	1	0	1	paox. Lagerungsschwindel	H82	H	0						0	2000	1	1	0	1	39	1	13
8	1	13	8.0113	1	1992	1	0	1	vir. Infekt o. LW	R74	R	0						0	2000	1	1	0	1	21	1	13
8	1	14	8.0114	1	1995	1	0	1	vir. Infekt o. LW	R74	R	0						0	2000	1	1	0	1	18	1	13
8	1	15	8.0115	1	1922	1	0	2	Vorhofflimmern	K78	K	0						0	2000	1	1	0	1	91	0.5	13
8	1	15	8.0115	1	1922	1	0	2	Q-Kontrolle	K34	K	0						0	2000	1	1	0	1	91	0.5	13
8	1	16	8.0116	1	1927	1	0	1	chron. Ulcus Fuss	S97	S	0						0	2000	1	1	0	1	86	1	13
8	1	17	8.0117	1	1932	1	1	3	Hypertonie	K86	K	0						0	2000	1	1	0	1	81	0.333333	13
8	1	17	8.0117	1	1932	1	1	3	Depigmentierung Haut	S08	S	0						0	2000	1	1	0	1	81	0.333333	13
8	1	17	8.0117	1	1932	1	1	3	PHS Schulter	L92	L	0						0	2000	1	1	0	1	81	0.333333	13
8	1	18	8.0118	1	1942	0	1	1	Husten	R05	R	0						0	2000	1	1	0	1	71	1	13
8	1	19	8.0119	1	1938	1	0	1	Coccygodynie	L29	L	0						0	2000	1	1	0	1	75	1	13
8	1	20	8.012	1	1947	0	1	2	multiresist. HWI	U71	U	0						0	2000	1	1	0	1	66	0.5	13
8	1	20	8.012	1	1947	0	1	2	Stn. Hüft TP	L89	L	0						0	2000	1	1	0	1	66	0.5	13
8	1	21	8.0121	1	1934	1	1	1	Strassenverkehrsuntersuchung	A62	A	0						0	2000	1	1	0	1	79	1	13
8	1	22	8.0122	1	1961	0	0	2	Vd.a. Gastritis	D87	D	1	Gastroenterologie	5	0	1	1	0	2000	1	1	0	1	52	0.5	13
8	1	22	8.0122	1	1961	0	0	2	M. Bechterew	L85	L	0						0	2000	1	1	0	1	52	0.5	13
8	1	23	8.0123	1	1983	0	0	2	Tumor Rachen	R99	R	1	ORL	1	0	1	1	0	2000	1	1	0	1	30	0.5	13
8	1	23	8.0123	1	1983	0	0	2	Asthma bronchiale	R96	R	0						0	2000	1	1	0	1	30	0.5	13
8	1	24	8.0124	1	1964	1	0	1	vir. Infekt o. LW	R74	R	0						0	2000	1	1	0	1	49	1	13
8	1	25	8.0125	1	1951	1	1	1	Tendovaginitis ua	L87	L	0						0	2000	1	1	0	1	62	1	13
8	1	26	8.0126	1	1942	1	0	1	Müdigkeit, Schwitzen	A04	A	0						0	2000	1	1	0	1	71	1	13
8	1	27	8.0127	1	1969	0	0	1	reakt. Depression	P76	P	0						0	2000	1	1	0	1	44	1	13
8	1	28	8.0128	1	1977	0	0	1	Vd.a. Mononukleose, Hepatitis	A75	A	0						0	2000	1	1	0	1	36	1	13
8	1	29	8.0129	1	1965	1	1	1	schwere Depression	P76	P	1	Psychiatrie	3	1	1	2	0	2000	1	1	0	1	48	1	13
8	2	1	8.0201	1	1954	0	0	2	Hyperlipidämie	T93	T	0						0	2000	1	1	0	1	59	0.5	13
8	2	1	8.0201	1	1954	0	0	2	Nikotinabusus	P17	P	0						0	2000	1	1	0	1	59	0.5	13
8	2	2	8.0202	1	1945	0	1	1	Desensibilisierung	R50	R	0						0	2000	1	1	0	1	68	1	13
8	2	3	8.0203	1	1928	1	0	3	Diabetes	T90	T	0						0	2000	1	1	0	1	85	0.333333	13
8	2	3	8.0203	1	1928	1	0	3	Rheumat. Arthritis	L88	L	0						0	2000	1	1	0	1	85	0.333333	13
8	2	3	8.0203	1	1928	1	0	3	Wunde Fuss	S56	S	0						0	2000	1	1	0	1	85	0.333333	13
8	2	4	8.0204	1	1925	0	0	1	Hypertonie	K86	K	0						0	2000	1	1	0	1	88	1	13
8	2	5	8.0205	1	1932	1	0	3	Malignes Melanom	S77	S	0						0	2000	1	1	0	1	81	0.333333	13
8	2	5	8.0205	1	1932	1	0	3	Osteoporose	L95	L	0						0	2000	1	1	0	1	81	0.333333	13
8	2	5	8.0205	1	1932	1	0	3	Stn. periph. Embolie	K99	K	0						0	2000	1	1	0	1	81	0.333333	13
8	2	6	8.0206	1	1934	0	1	2	tub. Adenom colon	D78	D	1	Gastroenterologie	5	1	1	0	0	2000	1	1	0	1	79	0.5	13
8	2	6	8.0206	1	1934	0	1	2	VHFlimmern	K78	K	0						0	2000	1	1	0	1	79	0.5	13
8	2	7	8.0207	1	1939	0	1	3	COPD	R95	R	0						0	2000	1	1	0	1	74	0.333333	13
8	2	7	8.0207	1	1939	0	1	3	DM	T90	T	0						0	2000	1	1	0	1	74	0.333333	13
8	2	7	8.0207	1	1939	0	1	3	Stn. VHFli	K78	K	0						0	2000	1	1	0	1	74	0.333333	13
8	2	8	8.0208	1	1932	0	0	2	VHFli	K78	K	0						0	2000	1	1	0	1	81	0.5	13
8	2	8	8.0208	1	1932	0	0	2	Anus präter	D99	D	0						0	2000	1	1	0	1	81	0.5	13
8	2	9	8.0209	1	1996	0	0	1	vir. Infekt	A77	A	0						0	2000	1	1	0	1	17	1	13
8	2	10	8.021	1	1938	1	0	2	Coccygodynie	L29	L	0						0	2000	1	1	0	1	75	0.5	13
8	2	10	8.021	1	1938	1	0	2	Verbrennung	S14	S	0						0	2000	1	1	0	1	75	0.5	13
8	2	11	8.0211	1	1945	0	0	1	Cholecystitis	D98	D	0						0	2000	1	1	0	1	68	1	13
8	2	12	8.0212	1	1969	0	0	1	Ekzme	S87	S	0						0	2000	1	1	0	1	44	1	13
8	2	13	8.0213	1	1992	0	0	1	akute Lumbago	L86	L	0						0	2000	1	1	0	1	21	1	13
8	2	14	8.0214	1	1953	1	0	1	Bronchitis	R78	R	0						0	2000	1	1	0	1	60	1	13
8	2	15	8.0215	1	1927	1	1	3	Stn. Insult, Q-Kontrolle	K34	K	0						0	2000	1	1	0	1	86	0.333333	13
8	2	15	8.0215	1	1927	1	1	3	Hypertonie	K86	K	0						0	2000	1	1	0	1	86	0.333333	13
8	2	15	8.0215	1	1927	1	1	3	D. mellitus 2	T90	T	0						0	2000	1	1	0	1	86	0.333333	13
8	2	16	8.0216	1	1965	1	1	2	Vd.a. Basaliom	S77	S	1	Dermatologie	4	0	1	0	0	2000	1	1	0	1	48	0.5	13
8	2	16	8.0216	1	1965	1	1	2	Depression	P76	P	0						0	2000	1	1	0	1	48	0.5	13
8	2	17	8.0217	1	1924	1	1	3	Hypertonie	K86	K	0						0	2000	1	1	0	1	89	0.333333	13
8	2	17	8.0217	1	1924	1	1	3	Mamma Ca	X76	X	0						0	2000	1	1	0	1	89	0.333333	13
8	2	17	8.0217	1	1924	1	1	3	Demenz	P70	P	0						0	2000	1	1	0	1	89	0.333333	13
8	2	18	8.0218	1	1933	1	0	2	Diabetes	T90	T	0						0	2000	1	1	0	1	80	0.5	13
8	2	18	8.0218	1	1933	1	0	2	Dyspepsie	D07	D	0						0	2000	1	1	0	1	80	0.5	13
8	2	19	8.0219	1	1925	1	0	3	Interm. VHFli	K78	K	0						0	2000	1	1	0	1	88	0.333333	13
8	2	19	8.0219	1	1925	1	0	3	Reizblase	U02	U	0						0	2000	1	1	0	1	88	0.333333	13
8	2	19	8.0219	1	1925	1	0	3	Hypertonie	K86	K	0						0	2000	1	1	0	1	88	0.333333	13
8	2	20	8.022	1	1938	1	0	4	Stn. Herztransplantation	K84	K	0						0	2000	1	1	0	1	75	0.25	13
8	2	20	8.022	1	1938	1	0	4	Hypertonie	K86	K	0						0	2000	1	1	0	1	75	0.25	13
8	2	20	8.022	1	1938	1	0	4	Diabetes	T90	T	0						0	2000	1	1	0	1	75	0.25	13
8	2	20	8.022	1	1938	1	0	4	Vit. B12 Mangel	T91	T	0						0	2000	1	1	0	1	75	0.25	13
8	2	21	8.0221	1	1962			1	Erschöpfungsdepression	P76	P	0						0	2000	1	1	0	1	51	1	13
8	2	22	8.0222	1	1976	1	1	1	Knieschwellung	L15	L	0						0	2000	1	1	0	1	37	1	13
8	3	1	8.0301	0.5	1952	0	0	1	STn. Klappenersatz	K83	K	0						0	2000	1	1	0	1	61	1	13
8	3	2	8.0302	0.5	1936	1	0	2	Hyperlipidämie	T93	T	0						0	2000	1	1	0	1	77	0.5	13
8	3	2	8.0302	0.5	1936	1	0	2	Struma nodosum	T81	T	0						0	2000	1	1	0	1	77	0.5	13
8	3	3	8.0303	0.5	1971	1	1	1	Asthma bronchiale	R96	R	0						0	2000	1	1	0	1	42	1	13
8	3	4	8.0304	0.5	1934	1	1	2	Hypertonie	K86	K	0						0	2000	1	1	0	1	79	0.5	13
8	3	4	8.0304	0.5	1934	1	1	2	Diabetes	T90	T	0						0	2000	1	1	0	1	79	0.5	13
8	3	5	8.0305	0.5	1939	1	1	1	Hypothyreose	T86	T	0						0	2000	1	1	0	1	74	1	13
8	3	6	8.0306	0.5	1944	0	0	1	Thoracovert. Syndr.	L02	L	0						0	2000	1	1	0	1	69	1	13
8	3	7	8.0307	0.5	1946	0	0	1	Depression-Manie	P73	P	0						0	2000	1	1	0	1	67	1	13
8	3	8	8.0308	0.5	1947	1	0	2	Osteoporose	L95	L	1	Radiologie	9	0	1	0	0	2000	1	1	0	1	66	0.5	13
8	3	8	8.0308	0.5	1947	1	0	2	Pharyngitis	R74	R	0						0	2000	1	1	0	1	66	0.5	13
8	3	9	8.0309	0.5	1967	0	0	2	Pseudarthrose Metatasrsaleköpfchen	L99	L	1	Orthopädie	3	0	1	0	0	2000	1	1	0	1	46	0.5	13
8	3	9	8.0309	0.5	1967	0	0	2	Hypertonie	K86	K	0						0	2000	1	1	0	1	46	0.5	13
8	3	10	8.031	0.5	1946	1	0	2	Vd.a. Lymphom, Kon. LK-Exzision	B72	B	0						0	2000	1	1	0	1	67	0.5	13
8	3	10	8.031	0.5	1946	1	0	2	Otitis ext. Re	H70	H	0						0	2000	1	1	0	1	67	0.5	13
8	3	11	8.0311	0.5	1958	1	1	1	Migräne	N89	N	1	Radiologie	9	0	1	0	0	2000	1	1	0	1	55	1	13
8	3	12	8.0312	0.5	1957	0	0	1	Stn. OSG-Distorsion	L77	L	0						0	2000	1	1	0	1	56	1	13
8	3	13	8.0313	0.5	1946	0	0	2	Bronchitis	R78	R	0						0	2000	1	1	0	1	67	0.5	13
8	3	13	8.0313	0.5	1946	0	0	2	Soor Stomatitis	D20	D	0						0	2000	1	1	0	1	67	0.5	13
8	3	14	8.0314	0.5	1942	1	0	1	Stn. Thrombose, Q-Kontrolle	K34	K	0						0	2000	1	1	0	1	71	1	13
8	3	15	8.0315	0.5	1951	1	0	1	HWI	U71	U	0						0	2000	1	1	0	1	62	1	13
8	3	16	8.0316	0.5	1971	0	1	1	Stn. LE, Q-Kontrolle	K34	K	0						0	2000	1	1	0	1	42	1	13
8	4	1	8.0401	0.5	1966	1	0	1	Rückenschmerzen	L29	L	0						0	2000	1	1	0	1	47	1	13
8	4	2	8.0402	0.5	1933	1	1	1	Gespräch über Todesfall	Z29	Z	0						0	2000	1	1	0	1	80	1	13
8	4	3	8.0403	0.5	1976	1	0	1	Sinusitis	R75	R	0						0	2000	1	1	0	1	37	1	13
8	4	4	8.0404	0.5	1934	0	1	1	VHFli	K78	K	0						0	2000	1	1	0	1	79	1	13
8	4	5	8.0405	0.5	1945	0	0	2	COPD	R95	R	0						0	2000	1	1	0	1	68	0.5	13
8	4	5	8.0405	0.5	1945	0	0	2	Stn. LE Q-Ko.	K34	K	0						0	2000	1	1	0	1	68	0.5	13
8	4	6	8.0406	0.5	1986	0	0	1	Stn. Schnittverletzung	S18	S	0						0	2000	1	1	0	1	27	1	13
8	4	7	8.0407	0.5	1934	0	0	1	VHFli	K78	K	0						0	2000	1	1	0	1	79	1	13
8	4	8	8.0408	0.5	1928	0	1	3	VHFli Q-Kontrolle	K34	K	0						0	2000	1	1	0	1	85	0.333333	13
8	4	8	8.0408	0.5	1928	0	1	3	Myelodyspl. Syndrom	B99	B	0						0	2000	1	1	0	1	85	0.333333	13
8	4	8	8.0408	0.5	1928	0	1	3	Niereninsuff.	U99	U	0						0	2000	1	1	0	1	85	0.333333	13
8	4	9	8.0409	0.5	1963	0	1	1	chron. Sz-Syndr.	A01	A	0						0	2000	1	1	0	1	50	1	13
8	5	1	8.0501	1	1940	0	0	1	Zervikorad. Syndrom	L83	L	0						0	2000	1	1	0	1	73	1	13
8	5	2	8.0502	1	1968	1	0	1	chron. Husten	R05	R	0						0	2000	1	1	0	1	45	1	13
8	5	3	8.0503	1	1942	1	1	2	Melanomnachsorge	S77	S	0						0	2000	1	1	0	1	71	0.5	13
8	5	3	8.0503	1	1942	1	1	2	Mamma Ca	X76	X	0						0	2000	1	1	0	1	71	0.5	13
8	5	4	8.0504	1	1930	1	0	1	Sick-Sinus Syndrom	K80	K	1	Kardiologie	3	0	1	1	0	2000	1	1	0	1	83	1	13
8	5	5	8.0505	1	1946	0	1	2	Diabetes	T90	T	0						0	2000	1	1	0	1	67	0.5	13
8	5	5	8.0505	1	1946	0	1	2	Hypertonie	K86	K	0						0	2000	1	1	0	1	67	0.5	13
8	5	6	8.0506	1	1934	0	0	3	viraler Infekt o. Luftwege	R74	R	0						0	2000	1	1	0	1	79	0.333333	13
8	5	6	8.0506	1	1934	0	0	3	M. Bechterew	L85	L	0						0	2000	1	1	0	1	79	0.333333	13
8	5	6	8.0506	1	1934	0	0	3	Diabetes	T90	T	0						0	2000	1	1	0	1	79	0.333333	13
8	5	7	8.0507	1	1954	1	0	3	Diabetes	T90	T	0						0	2000	1	1	0	1	59	0.333333	13
8	5	7	8.0507	1	1954	1	0	3	Hypertonie	K86	K	0						0	2000	1	1	0	1	59	0.333333	13
8	5	7	8.0507	1	1954	1	0	3	chron. Schmerzsyndr.	A01	A	0						0	2000	1	1	0	1	59	0.333333	13
8	5	8	8.0508	1	1963	0	0	1	chron. Schmerzsyndr.	A01	A	0						0	2000	1	1	0	1	50	1	13
8	5	9	8.0509	1	1948	1	1	2	Vd.a. KHK	K76	K	1	Kardiologie	1	0	1	0	0	2000	1	1	0	1	65	0.5	13
8	5	9	8.0509	1	1948	1	1	2	Gastritis, Reflux	D87	D	0						0	2000	1	1	0	1	65	0.5	13
8	5	10	8.051	1	1939	1	0	2	Dysphagie	D21	D	1	Gastroenterologie	5	0	1	0	0	2000	1	1	0	1	74	0.5	13
8	5	10	8.051	1	1939	1	0	2	CVI mit Hemi re	K90	K	0						0	2000	1	1	0	1	74	0.5	13
8	5	11	8.0511	1	1940	1	1	1	Wundkontrolle	S56	S	0						0	2000	1	1	0	1	73	1	13
8	5	12	8.0512	1	1973	1	0	1	Diskushernie	L85	L	0						0	2000	1	1	0	1	40	1	13
8	5	13	8.0513	1	1945	0	0	1	Cholecystitis	D98	D	0						0	2000	1	1	0	1	68	1	13
8	5	14	8.0514	1	1956	1	0	2	Tachykardie	K79	K	1	Kardiologie	1	1	1	1	0	2000	1	1	0	1	57	0.5	13
8	5	14	8.0514	1	1956	1	0	2	Osteoporose	L95	L	0						0	2000	1	1	0	1	57	0.5	13
8	5	15	8.0515	1	1937	1	0	2	Hypertonie	K86	K	0						0	2000	1	1	0	1	76	0.5	13
8	5	15	8.0515	1	1937	1	0	2	parox. Lagerungschwindel	H82	H	0						0	2000	1	1	0	1	76	0.5	13
8	5	16	8.0516	1	1926	1	0	2	Hypertonie	K86	K	0						0	2000	1	1	0	1	87	0.5	13
8	5	16	8.0516	1	1926	1	0	2	Stn. Kolitis	D99	D	0						0	2000	1	1	0	1	87	0.5	13
8	5	17	8.0517	1	1966	0	1	1	Varizen	K95	K	1	Angiologie	6	1	1	0	0	2000	1	1	0	1	47	1	13
8	5	18	8.0518	1	1938	1	0	2	Stn. Radiusfx	L72	L	0						0	2000	1	1	0	1	75	0.5	13
8	5	18	8.0518	1	1938	1	0	2	Coxarthrose	L89	L	0						0	2000	1	1	0	1	75	0.5	13
8	5	19	8.0519	1	1964	1	0	2	Depression	P76	P	0						0	2000	1	1	0	1	49	0.5	13
8	5	19	8.0519	1	1964	1	0	2	Panvertebralsyndr.	L84	L	0						0	2000	1	1	0	1	49	0.5	13
8	5	20	8.052	1	1968	0	0	2	Rippenkontusion	L81	L	0						0	2000	1	1	0	1	45	0.5	13
8	5	20	8.052	1	1968	0	0	2	Nasennebenhöhleninfekt	R75	R	0						0	2000	1	1	0	1	45	0.5	13
8	5	21	8.0521	1	1958	0	0	3	Epidydimitis	Y74	Y	0						0	2000	1	1	0	1	55	0.333333	13
8	5	21	8.0521	1	1958	0	0	3	Prostatahyperplasie	Y85	Y	0						0	2000	1	1	0	1	55	0.333333	13
8	5	21	8.0521	1	1958	0	0	3	Zervikalsynd.	L01	L	0						0	2000	1	1	0	1	55	0.333333	13
8	5	22	8.0522	1	1921	1	0	1	Todesfall (Pneumonie)	A96	A	0						0	2000	1	1	0	1	92	1	13
8	5	23	8.0523	1	1962	0	1	1	Kniearthrose	L90	L	0						0	2000	1	1	0	1	51	1	13
8	5	24	8.0524	1	1977	0	0	1	EBV-Infekt	A75	A	0						0	2000	1	1	0	1	36	1	13
8	5	25	8.0525	1	1992	1	0	1	Impfberatung	A98	A	0						0	2000	1	1	0	1	21	1	13
8	6	1	8.0601	1	1951	1	0	3	KHK	K76	K	1	Kardiologie	6	0	1	0	0	2000	1	1	0	1	62	0.333333	13
8	6	1	8.0601	1	1951	1	0	3	Aneuryma Koronarien	K99	K	0						0	2000	1	1	0	1	62	0.333333	13
8	6	1	8.0601	1	1951	1	0	3	Adipositas	T82	T	0						0	2000	1	1	0	1	62	0.333333	13
8	6	2	8.0602	1	1946	0	0	1	Depression	P76	P	0						0	2000	1	1	0	1	67	1	13
8	6	3	8.0603	1	1934	0	0	4	Asthma bronchiale	R96	R	1	Pneumologie	3	1	1	0	0	2000	1	1	0	1	79	0.25	13
8	6	3	8.0603	1	1934	0	0	4	Hypert. HK	K84	K	0						0	2000	1	1	0	1	79	0.25	13
8	6	3	8.0603	1	1934	0	0	4	Stn. LE	K93	K	0						0	2000	1	1	0	1	79	0.25	13
8	6	3	8.0603	1	1934	0	0	4	Adipositas	T82	T	0						0	2000	1	1	0	1	79	0.25	13
8	6	4	8.0604	1	1968	1	0	1	Colon iritabile	D83	D	0						0	2000	1	1	0	1	45	1	13
8	6	5	8.0605	1	1930	1	0	1	VHFli	K78	K	0						0	2000	1	1	0	1	83	1	13
8	6	6	8.0606	1	1942	0		2	Polymyalgie	L99	L	0						0	2000	1	1	0	1	71	0.5	13
8	6	6	8.0606	1	1942	0		2	St.n. AKE	K83	K	0						0	2000	1	1	0	1	71	0.5	13
8	6	7	8.0607	1	1945	0	0	4	Stn. TVT	K94	K	0						0	2000	1	1	0	1	68	0.25	13
8	6	7	8.0607	1	1945	0	0	4	D. mellitus	T90	T	0						0	2000	1	1	0	1	68	0.25	13
8	6	7	8.0607	1	1945	0	0	4	Leberzirrhose	D97	D	0						0	2000	1	1	0	1	68	0.25	13
8	6	7	8.0607	1	1945	0	0	4	Lumbalgie	L03	L	0						0	2000	1	1	0	1	68	0.25	13
8	6	8	8.0608	1	1941	1	1	5	Depression	P76	P	0						0	2000	1	1	0	1	72	0.2	13
8	6	8	8.0608	1	1941	1	1	5	LVS	L03	L	0						0	2000	1	1	0	1	72	0.2	13
8	6	8	8.0608	1	1941	1	1	5	D. mellitus	T90	T	0						0	2000	1	1	0	1	72	0.2	13
8	6	8	8.0608	1	1941	1	1	5	Hypertonie	K86	K	0						0	2000	1	1	0	1	72	0.2	13
8	6	8	8.0608	1	1941	1	1	5	COPD	R95	R	0						0	2000	1	1	0	1	72	0.2	13
8	6	9	8.0609	1	1936		0	3	Depression	P76	P	0						0	2000	1	1	0	1	77	0.333333	13
8	6	9	8.0609	1	1936		0	3	D. mellitus	T90	T	0						0	2000	1	1	0	1	77	0.333333	13
8	6	9	8.0609	1	1936		0	3	VHFli	K78	K	0						0	2000	1	1	0	1	77	0.333333	13
8	6	10	8.061	1	1937	0	0	1	Larynx Ca	R85	R	0						0	2000	1	1	0	1	76	1	13
8	6	11	8.0611	1	1966	0	0	1	vir. Infekt	A77	A	0						0	2000	1	1	0	1	47	1	13
8	6	12	8.0612	1	1931	0	0	1	Stn. LE	K93	K	0						0	2000	1	1	0	1	82	1	13
8	6	13	8.0613	1	1932	0	0	3	Niereninsuffizienz	U99	U	0						0	2000	1	1	0	1	81	0.333333	13
8	6	13	8.0613	1	1932	0	0	3	Quick	K34	K	0						0	2000	1	1	0	1	81	0.333333	13
8	6	13	8.0613	1	1932	0	0	3	Sturz mit Fingerverletz	L81	L	0						0	2000	1	1	0	1	81	0.333333	13
8	6	14	8.0614	1	1939	1	1	3	Polymyalgie	L99	L	0						0	2000	1	1	0	1	74	0.333333	13
8	6	14	8.0614	1	1939	1	1	3	chron. LVS	L03	L	0						0	2000	1	1	0	1	74	0.333333	13
8	6	14	8.0614	1	1939	1	1	3	Hypertonie	K86	K	0						0	2000	1	1	0	1	74	0.333333	13
8	6	15	8.0615	1	1939	0	0	1	OSG - Distorsion (Fraktur)	L77	L	1	Chirurgie	4	0	0	2	0	2000	1	1	0	1	74	1	13
8	6	16	8.0616	1	1959	0	0	1	VHFli	K78	K	0						0	2000	1	1	0	1	54	1	13
8	6	17	8.0617	1	1979	0	0	1	OSG-Schwellung	L16	L	0						0	2000	1	1	0	1	34	1	13
8	6	18	8.0618	1	1936	1	1	1	exaz. COPD	R95	R	0						0	2000	1	1	0	1	77	1	13
8	6	19	8.0619	1	1983	1	0	1	ADS	B90	B	0						0	2000	1	1	0	1	30	1	13
8	7	1	8.0701	1	1920	1	0	3	Hypertonie	K86	K	0						0	2000	1	1	0	1	93	0.333333	13
8	7	1	8.0701	1	1920	1	0	3	KHK	K76	K	0						0	2000	1	1	0	1	93	0.333333	13
8	7	1	8.0701	1	1920	1	0	3	Epistaxis	R06	R	0						0	2000	1	1	0	1	93	0.333333	13
8	7	2	8.0702	1	1934	1	0	2	Depression	P76	P	0						0	2000	1	1	0	1	79	0.5	13
8	7	2	8.0702	1	1934	1	0	2	vir. Infekt	A77	A	0						0	2000	1	1	0	1	79	0.5	13
8	7	3	8.0703	1	1931	1	0	2	Depression	P76	P	0						0	2000	1	1	0	1	82	0.5	13
8	7	3	8.0703	1	1931	1	0	2	St.n. Beckenfraktur	L76	L	0						0	2000	1	1	0	1	82	0.5	13
8	7	4	8.0704	1	1940	0	0	1	met. Colon-Ca	D75	D	0						0	2000	1	1	0	1	73	1	13
8	7	5	8.0705	1	1935	1	1	3	M. Parkinson	N87	N	0						0	2000	1	1	0	1	78	0.333333	13
8	7	5	8.0705	1	1935	1	1	3	St.n. Poliomyelitis	N70	N	0						0	2000	1	1	0	1	78	0.333333	13
8	7	5	8.0705	1	1935	1	1	3	Urininkontinenz	U04	U	0						0	2000	1	1	0	1	78	0.333333	13
8	7	6	8.0706	1	1948	0	1	4	D. mellitus	T90	T	0						0	2000	1	1	0	1	65	0.25	13
8	7	6	8.0706	1	1948	0	1	4	Hypertonie	K86	K	0						0	2000	1	1	0	1	65	0.25	13
8	7	6	8.0706	1	1948	0	1	4	Adipositas	T82	T	0						0	2000	1	1	0	1	65	0.25	13
8	7	6	8.0706	1	1948	0	1	4	Colonpolypen	D78	D	0						0	2000	1	1	0	1	65	0.25	13
8	7	7	8.0707	1	1939	1	0	1	Hypertonie	K86	K	0						0	2000	1	1	0	1	74	1	13
8	7	8	8.0708	1	1947	1	0	1	Hypertonie	K86	K	0						0	2000	1	1	0	1	66	1	13
8	7	9	8.0709	1	1951	1	0	1	Obstipation, Ileus	D12	D	0						0	2000	1	1	0	1	62	1	13
8	7	10	8.071	1	1942	0		1	Polymyalgie	L99	L	0						0	2000	1	1	0	1	71	1	13
8	7	11	8.0711	1	1945	0	0	2	VHFli	K78	K	0						0	2000	1	1	0	1	68	0.5	13
8	7	11	8.0711	1	1945	0	0	2	Hypertonie	K86	K	0						0	2000	1	1	0	1	68	0.5	13
8	7	12	8.0712	1	1964	1	0	3	Fe-Mangel	T91	T	0						0	2000	1	1	0	1	49	0.333333	13
8	7	12	8.0712	1	1964	1	0	3	Hypothyreose	T86	T	0						0	2000	1	1	0	1	49	0.333333	13
8	7	12	8.0712	1	1964	1	0	3	Colon irritabile	D93	D	0						0	2000	1	1	0	1	49	0.333333	13
8	7	13	8.0713	1	1935	0	0	1	Frozen shoulder bds	L08	L	0						0	2000	1	1	0	1	78	1	13
8	7	14	8.0714	1	1959	1	0	1	HP-Infektion	A77	A	0						0	2000	1	1	0	1	54	1	13
8	7	15	8.0715	1	1930	0	0	3	VHFli	K78	K	0						0	2000	1	1	0	1	83	0.333333	13
8	7	15	8.0715	1	1930	0	0	3	Hypertonie	K86	K	0						0	2000	1	1	0	1	83	0.333333	13
8	7	15	8.0715	1	1930	0	0	3	US-Oedeme	L14	L	0						0	2000	1	1	0	1	83	0.333333	13
8	7	16	8.0716	1	1941	1	1	1	Kopfweh	N01	N	1	Radiologie	9	1	1	1	0	2000	1	1	0	1	72	1	13
8	7	17	8.0717	1	1938	1	0	4	St.n. Herztransplantation	K99	K	0						0	2000	1	1	0	1	75	0.25	13
8	7	17	8.0717	1	1938	1	0	4	Niereninsuffizienz	U99	U	0						0	2000	1	1	0	1	75	0.25	13
8	7	17	8.0717	1	1938	1	0	4	Hypertonie	K86	K	0						0	2000	1	1	0	1	75	0.25	13
8	7	17	8.0717	1	1938	1	0	4	Diabetes mellitus	T90	T	0						0	2000	1	1	0	1	75	0.25	13
8	7	18	8.0718	1	1945	0	0	1	St.n. LE	K93	K	0						0	2000	1	1	0	1	68	1	13
8	7	19	8.0719	1	1955	1	1	4	Stn. VHFli	K78	K	0						0	2000	1	1	0	1	58	0.25	13
8	7	19	8.0719	1	1955	1	1	4	chron. Husten	R05	R	0						0	2000	1	1	0	1	58	0.25	13
8	7	19	8.0719	1	1955	1	1	4	Hypertonie	K86	K	0						0	2000	1	1	0	1	58	0.25	13
8	7	19	8.0719	1	1955	1	1	4	Nackenverspannung	L01	L	0						0	2000	1	1	0	1	58	0.25	13
8	7	20	8.072	1	1946	0	0	1	St.n. TVT	K94	K	0						0	2000	1	1	0	1	67	1	13
8	7	21	8.0721	1	1947	1	0	3	Stn. Hypophysenadenom	T73	T	0						0	2000	1	1	0	1	66	0.333333	13
8	7	21	8.0721	1	1947	1	0	3	Hypertonie	K86	K	0						0	2000	1	1	0	1	66	0.333333	13
8	7	21	8.0721	1	1947	1	0	3	Psychosom. Beschwerden	P29	P	0						0	2000	1	1	0	1	66	0.333333	13
8	7	22	8.0722	1	1959	0	0	1	VHFli	K78	K	0						0	2000	1	1	0	1	54	1	13
8	8	1	8.0801	0.5	1958	1	0	1	Rückenschmerzen	L29	L	0						0	2000	1	1	0	1	55	1	13
8	8	2	8.0802	0.5	1966	0	0	1	Zehenverletzung	L81	L	0						0	2000	1	1	0	1	47	1	13
8	8	3	8.0803	0.5	1980	1	0	2	Lupus erythematodes	S99	S	0						0	2000	1	1	0	1	33	0.5	13
8	8	3	8.0803	0.5	1980	1	0	2	Niereninsuffizienz	U99	U	0						0	2000	1	1	0	1	33	0.5	13
8	8	4	8.0804	0.5	1930	1	1	4	Valvuläre Herzkrankheit	K83	K	0						0	2000	1	1	0	1	83	0.25	13
8	8	4	8.0804	0.5	1930	1	1	4	Depression	P76	P	0						0	2000	1	1	0	1	83	0.25	13
8	8	4	8.0804	0.5	1930	1	1	4	Niereninsuffizienz	U99	U	0						0	2000	1	1	0	1	83	0.25	13
8	8	4	8.0804	0.5	1930	1	1	4	Hypertonie	K86	K	0						0	2000	1	1	0	1	83	0.25	13
8	8	5	8.0805	0.5	1954	1	0	4	Diabetes	T90	T	0						0	2000	1	1	0	1	59	0.25	13
8	8	5	8.0805	0.5	1954	1	0	4	hypertonie	K86	K	0						0	2000	1	1	0	1	59	0.25	13
8	8	5	8.0805	0.5	1954	1	0	4	Depression	P76	P	0						0	2000	1	1	0	1	59	0.25	13
8	8	5	8.0805	0.5	1954	1	0	4	Lumbovert. Syndrom	L03	L	0						0	2000	1	1	0	1	59	0.25	13
8	8	6	8.0806	0.5	1971	1	1	2	Asthma	R96	R	0						0	2000	1	1	0	1	42	0.5	13
8	8	6	8.0806	0.5	1971	1	1	2	Allergie	A92	A	0						0	2000	1	1	0	1	42	0.5	13
8	8	7	8.0807	0.5	1975	0	1	1	Desensibilisierung	R50	R	0						0	2000	1	1	0	1	38	1	13
8	8	8	8.0808	0.5	2000	0	0	1	Desensibilisierung	R50	R	0						0	2000	1	1	0	1	13	1	13
8	8	9	8.0809	0.5	1944	1	1	4	Vitamin B12 Mangel	T91	T	0						0	2000	1	1	0	1	69	0.25	13
8	8	9	8.0809	0.5	1944	1	1	4	Alkoholkonsum	P15	P	0						0	2000	1	1	0	1	69	0.25	13
8	8	9	8.0809	0.5	1944	1	1	4	Lumborad. Sz.	L86	L	0						0	2000	1	1	0	1	69	0.25	13
8	8	9	8.0809	0.5	1944	1	1	4	Polyneuropathie	N94	N	0						0	2000	1	1	0	1	69	0.25	13
8	8	10	8.081	0.5	1957	1	0	2	Depression	P76	P	0						0	2000	1	1	0	1	56	0.5	13
8	8	10	8.081	0.5	1957	1	0	2	Gastritis	D87	D	0						0	2000	1	1	0	1	56	0.5	13
8	8	11	8.0811	0.5	1987	1	0	2	St.n. Neuroblastom	N74	N	0						0	2000	1	1	0	1	26	0.5	13
8	8	11	8.0811	0.5	1987	1	0	2	Atherom	S93	S	0						0	2000	1	1	0	1	26	0.5	13
8	8	12	8.0812	0.5	1968	1	1	1	Colon irritabile	D93	D	0						0	2000	1	1	0	1	45	1	13
8	9	1	8.0901	0.5	1941	1	0	1	aktivierte Coxarthrose	L89	L	1	Radiologie	5	0	1	2	0	2000	1	1	0	1	72	1	13
8	9	2	8.0902	0.5	1936	1	0	3	VHFli	K78	K	0						0	2000	1	1	0	1	77	0.333333	13
8	9	2	8.0902	0.5	1936	1	0	3	Thoraxschmerzen	A11	A	0						0	2000	1	1	0	1	77	0.333333	13
8	9	2	8.0902	0.5	1936	1	0	3	Hypertonie	K86	K	0						0	2000	1	1	0	1	77	0.333333	13
8	9	3	8.0903	0.5	1928	0	1	4	VHFli	K78	K	0						0	2000	1	1	0	1	85	0.25	13
8	9	3	8.0903	0.5	1928	0	1	4	Myelodyspl. Syndrom	B99	B	0						0	2000	1	1	0	1	85	0.25	13
8	9	3	8.0903	0.5	1928	0	1	4	Niereninsuffizienz	U99	U	0						0	2000	1	1	0	1	85	0.25	13
8	9	3	8.0903	0.5	1928	0	1	4	Herzinsuffizienz	K77	K	0						0	2000	1	1	0	1	85	0.25	13
8	9	4	8.0904	0.5	1946	0	0	2	Rippenkontusion	L81	L	0						0	2000	1	1	0	1	67	0.5	13
8	9	4	8.0904	0.5	1946	0	0	2	Harnwegsinfekt	U71	U	0						0	2000	1	1	0	1	67	0.5	13
8	9	5	8.0905	0.5	1947	1	0	1	Lumbovert. Syndrom	L03	L	0						0	2000	1	1	0	1	66	1	13
8	9	6	8.0906	0.5	1930	0	0	2	Hypertonie	K86	K	0						0	2000	1	1	0	1	83	0.5	13
8	9	6	8.0906	0.5	1930	0	0	2	Herzinsuffizienz	K77	K	0						0	2000	1	1	0	1	83	0.5	13
8	9	7	8.0907	0.5	1943	0	0	3	Hypertonie	K86	K	0						0	2000	1	1	0	1	70	0.333333	13
8	9	7	8.0907	0.5	1943	0	0	3	VHFli	K78	K	0						0	2000	1	1	0	1	70	0.333333	13
8	9	7	8.0907	0.5	1943	0	0	3	COPD	R95	R	0						0	2000	1	1	0	1	70	0.333333	13
8	9	8	8.0908	0.5	1959	0	0	2	VHFli	K78	K	0						0	2000	1	1	0	1	54	0.5	13
8	9	8	8.0908	0.5	1959	0	0	2	Hypertonie	K86	K	0						0	2000	1	1	0	1	54	0.5	13
8	9	9	8.0909	0.5	1929	0	0	1	hypertonie	K86	K	0						0	2000	1	1	0	1	84	1	13
8	9	10	8.091	0.5	1974	0	0	1	Herpesinfektion	S71	S	0						0	2000	1	1	0	1	39	1	13
8	10	1	8.1001	1	1943	0	0	1	Coxarthrose	L89	L	0						0	2000	1	1	0	1	70	1	13
8	10	2	8.1002	1	1969	1	1	2	Impfberatung	A98	A	0						0	2000	1	1	0	1	44	0.5	13
8	10	2	8.1002	1	1969	1	1	2	Zervikalsyndrom	L83	L	0						0	2000	1	1	0	1	44	0.5	13
8	10	3	8.1003	1	1964	1	1	2	OSG Distorsion	L77	L	0						0	2000	1	1	0	1	49	0.5	13
8	10	3	8.1003	1	1964	1	1	2	Colon irritabile	D93	D	0						0	2000	1	1	0	1	49	0.5	13
8	10	4	8.1004	1	1932	1	0	5	Diabetes mellitus	T90	T	0						0	2000	1	1	0	1	81	0.2	13
8	10	4	8.1004	1	1932	1	0	5	Hypertonie	K86	K	0						0	2000	1	1	0	1	81	0.2	13
8	10	4	8.1004	1	1932	1	0	5	Hypothyreose	T86	T	0						0	2000	1	1	0	1	81	0.2	13
8	10	4	8.1004	1	1932	1	0	5	Adipositas	T82	T	0						0	2000	1	1	0	1	81	0.2	13
8	10	4	8.1004	1	1932	1	0	5	Impfung	A44	A	0						0	2000	1	1	0	1	81	0.2	13
8	10	5	8.1005	1	1941	0	0	2	Diabetes	T90	T	0						0	2000	1	1	0	1	72	0.5	13
8	10	5	8.1005	1	1941	0	0	2	Vitamin B12 Mangel	T91	T	0						0	2000	1	1	0	1	72	0.5	13
8	10	6	8.1006	1	1946	1	0	4	Lumborad. Syndr.	L86	L	0						0	2000	1	1	0	1	67	0.25	13
8	10	6	8.1006	1	1946	1	0	4	Lymphom	B72	B	0						0	2000	1	1	0	1	67	0.25	13
8	10	6	8.1006	1	1946	1	0	4	Radiusfraktur	L72	L	0						0	2000	1	1	0	1	67	0.25	13
8	10	6	8.1006	1	1946	1	0	4	Urticaria	A92	A	0						0	2000	1	1	0	1	67	0.25	13
8	10	7	8.1007	1	1943	1	0	1	Hypertonie	K86	K	0						0	2000	1	1	0	1	70	1	13
8	10	8	8.1008	1	1933	1	0	3	reakt. Depression	P76	P	0						0	2000	1	1	0	1	80	0.333333	13
8	10	8	8.1008	1	1933	1	0	3	Haarausfall	S23	S	0						0	2000	1	1	0	1	80	0.333333	13
8	10	8	8.1008	1	1933	1	0	3	LVS	L03	L	0						0	2000	1	1	0	1	80	0.333333	13
8	10	9	8.1009	1	1939	0	0	2	Diabetes	T90	T	0						0	2000	1	1	0	1	74	0.5	13
8	10	9	8.1009	1	1939	0	0	2	Asbestexposition	R99	R	0						0	2000	1	1	0	1	74	0.5	13
8	10	10	8.101	1	1928	0	1	5	VHF	K78	K	0						0	2000	1	1	0	1	85	0.2	13
8	10	10	8.101	1	1928	0	1	5	Niereninsuffizienz	U99	U	0						0	2000	1	1	0	1	85	0.2	13
8	10	10	8.101	1	1928	0	1	5	Herzinsuffizienz	K77	K	0						0	2000	1	1	0	1	85	0.2	13
8	10	10	8.101	1	1928	0	1	5	Pruritus	S02	S	0						0	2000	1	1	0	1	85	0.2	13
8	10	10	8.101	1	1928	0	1	5	Anämie	B82	B	0						0	2000	1	1	0	1	85	0.2	13
8	10	11	8.1011	1	1929	1	0	3	HWI	U71	U	0						0	2000	1	1	0	1	84	0.333333	13
8	10	11	8.1011	1	1929	1	0	3	Polymyalgie	L99	L	0						0	2000	1	1	0	1	84	0.333333	13
8	10	11	8.1011	1	1929	1	0	3	Osteporose	L95	L	0						0	2000	1	1	0	1	84	0.333333	13
8	10	12	8.1012	1	1925	0	0	3	Ataxie	N28	N	0						0	2000	1	1	0	1	88	0.333333	13
8	10	12	8.1012	1	1925	0	0	3	Pruritus	S02	S	0						0	2000	1	1	0	1	88	0.333333	13
8	10	12	8.1012	1	1925	0	0	3	Depression	P76	P	0						0	2000	1	1	0	1	88	0.333333	13
8	10	13	8.1013	1	1922	1	0	1	VHF	K78	K	0						0	2000	1	1	0	1	91	1	13
8	10	14	8.1014	1	1943	1	0	3	St.n. Blasen Ca	U76	U	0						0	2000	1	1	0	1	70	0.333333	13
8	10	14	8.1014	1	1943	1	0	3	Asthma bronchiale	R96	R	0						0	2000	1	1	0	1	70	0.333333	13
8	10	14	8.1014	1	1943	1	0	3	Neuralgie	N29	N	0						0	2000	1	1	0	1	70	0.333333	13
8	10	15	8.1015	1	1956	1	0	2	Osteoporose	L95	L	0						0	2000	1	1	0	1	57	0.5	13
8	10	15	8.1015	1	1956	1	0	2	Epilepsie	N07	N	0						0	2000	1	1	0	1	57	0.5	13
8	10	16	8.1016	1	1930	1		2	Psoriasis	S91	S	0						0	2000	1	1	0	1	83	0.5	13
8	10	16	8.1016	1	1930	1		2	Arthritis	L99	L	0						0	2000	1	1	0	1	83	0.5	13
8	10	17	8.1017	1	1929	0	0	2	Demenz	P70	P	0						0	2000	1	1	0	1	84	0.5	13
8	10	17	8.1017	1	1929	0	0	2	St.n. LE	K93	K	0						0	2000	1	1	0	1	84	0.5	13
8	10	18	8.1018	1	1938	0	0	1	Angststörung	P74	P	0						0	2000	1	1	0	1	75	1	13
8	10	19	8.1019	1	1964	0	0	2	Vd.a. chron. Rhinitis	R07	R	1	ORL	1	0	1	0	0	2000	1	1	0	1	49	0.5	13
8	10	19	8.1019	1	1964	0	0	2	Tc-penie	B04	B	0						0	2000	1	1	0	1	49	0.5	13
8	11	1	8.1101	0.5	1939	1		4	LVS	L84	L	0						0	2000	1	1	0	1	74	0.25	13
8	11	1	8.1101	0.5	1939	1		4	Stn. Humerusfx li	L76	L	0						0	2000	1	1	0	1	74	0.25	13
8	11	1	8.1101	0.5	1939	1		4	Stn. VHF	K78	K	0						0	2000	1	1	0	1	74	0.25	13
8	11	1	8.1101	0.5	1939	1		4	COPD	R95	R	0						0	2000	1	1	0	1	74	0.25	13
8	11	2	8.1102	0.5	1961	0	0	3	Nikotinabusus	P17	P	0						0	2000	1	1	0	1	52	0.333333	13
8	11	2	8.1102	0.5	1961	0	0	3	Palpitation	K04	K	0						0	2000	1	1	0	1	52	0.333333	13
8	11	2	8.1102	0.5	1961	0	0	3	Adipositas	T82	T	0						0	2000	1	1	0	1	52	0.333333	13
8	11	3	8.1103	0.5	1945	1	1	2	SD-Sonographie	D41	D	0						0	2000	1	1	0	1	68	0.5	13
8	11	3	8.1103	0.5	1945	1	1	2	Refluxoesoph.	D84	D	0						0	2000	1	1	0	1	68	0.5	13
8	11	4	8.1104	0.5	1935	1	1	1	Palpitationen	K04	K	0						0	2000	1	1	0	1	78	1	13
8	11	5	8.1105	0.5	1920	1	0	1	Otitis externa	H70	H	0						0	2000	1	1	0	1	93	1	13
8	11	6	8.1106	0.5	1928	1	0	1	Sakrumkontusion	L81	L	0						0	2000	1	1	0	1	85	1	13
8	11	7	8.1107	0.5	1975	1	0	1	OSG Distorsion	L77	L	0						0	2000	1	1	0	1	38	1	13
8	11	8	8.1108	0.5	1956	1	1	2	Alkoholkrankheit	P15	P	0						0	2000	1	1	0	1	57	0.5	13
8	11	8	8.1108	0.5	1956	1	1	2	psych. Dekompensation	P82	P	0						0	2000	1	1	0	1	57	0.5	13
8	11	9	8.1109	0.5	1955	1	1	2	Hypertonie	K86	K	0						0	2000	1	1	0	1	58	0.5	13
8	11	9	8.1109	0.5	1955	1	1	2	M. Crohn	D94	D	0						0	2000	1	1	0	1	58	0.5	13
8	11	10	8.111	0.5	1939	1	0	2	Überlaufblase	U13	U	0						0	2000	1	1	0	1	74	0.5	13
8	11	10	8.111	0.5	1939	1	0	2	rez. HWI	U71	U	0						0	2000	1	1	0	1	74	0.5	13
8	11	11	8.1111	0.5	1951	1	0	1	Vd. A. Kreuzbandruptur	L96	L	0						0	2000	1	1	0	1	62	1	13
8	11	12	8.1112	0.5	1993	1	0	1	OSG-Distorsion	L77	L	0						0	2000	1	1	0	1	20	1	13
8	11	13	8.1113	0.5	1988	1	1	1	rez. Aphten	D83	D	0						0	2000	1	1	0	1	25	1	13
8	11	14	8.1114	0.5	1940	1	0	2	Polymyalgia rheumatica	L99	L	0						0	2000	1	1	0	1	73	0.5	13
8	11	14	8.1114	0.5	1940	1	0	2	Hypertonie	K86	K	0						0	2000	1	1	0	1	73	0.5	13
8	11	15	8.1115	0.5	1947	1	0	1	Hypertonie	K86	K	0						0	2000	1	1	0	1	66	1	13
8	11	16	8.1116	0.5	1930	0	0	2	Hypertonie	K86	K	0						0	2000	1	1	0	1	83	0.5	13
8	11	16	8.1116	0.5	1930	0	0	2	Herzinsuffizienz	K77	K	0						0	2000	1	1	0	1	83	0.5	13
8	11	17	8.1117	0.5	1940	1	0	3	Vd.a. Polymyalgie	L99	L	0						0	2000	1	1	0	1	73	0.333333	13
8	11	17	8.1117	0.5	1940	1	0	3	Hypertonie	K86	K	0						0	2000	1	1	0	1	73	0.333333	13
8	11	17	8.1117	0.5	1940	1	0	3	Depression	P76	P	0						0	2000	1	1	0	1	73	0.333333	13
8	11	18	8.1118	0.5	1976	1	0	1	Knie Schwellg re	L15	L	0						0	2000	1	1	0	1	37	1	13
8	11	19	8.1119	0.5	1926	1	1	5	Osteoporose	L95	L	0						0	2000	1	1	0	1	87	0.2	13
8	11	19	8.1119	0.5	1926	1	1	5	Vit B12-Mangel	T91	T	0						0	2000	1	1	0	1	87	0.2	13
8	11	19	8.1119	0.5	1926	1	1	5	Bauchwandhernie	D91	D	0						0	2000	1	1	0	1	87	0.2	13
8	11	19	8.1119	0.5	1926	1	1	5	Bronchitis	R78	R	0						0	2000	1	1	0	1	87	0.2	13
8	11	19	8.1119	0.5	1926	1	1	5	Hypertonie	K86	K	0						0	2000	1	1	0	1	87	0.2	13
8	11	20	8.112	0.5	1932	1	0	4	St.n. SHT	N80	N	0						0	2000	1	1	0	1	81	0.25	13
8	11	20	8.112	0.5	1932	1	0	4	VHFli	K78	K	0						0	2000	1	1	0	1	81	0.25	13
8	11	20	8.112	0.5	1932	1	0	4	Diabetes mellitus	T90	T	0						0	2000	1	1	0	1	81	0.25	13
8	11	20	8.112	0.5	1932	1	0	4	Hypertonie	K86	K	0						0	2000	1	1	0	1	81	0.25	13
8	11	21	8.1121	0.5	1958	0	0	2	Rhinitis	R07	R	0						0	2000	1	1	0	1	55	0.5	13
8	11	21	8.1121	0.5	1958	0	0	2	Nackensz.	L01	L	0						0	2000	1	1	0	1	55	0.5	13
8	11	22	8.1122	0.5	2005	0	0	1	Fingerkontusion	L81	L	0						0	2000	1	1	0	1	8	1	13
8	11	23	8.1123	0.5	1961	1	1	2	Wundkontrolle CTS	N56	N	0						0	2000	1	1	0	1	52	0.5	13
8	11	23	8.1123	0.5	1961	1	1	2	Vir. Infekt	A77	A	0						0	2000	1	1	0	1	52	0.5	13
8	11	24	8.1124	0.5	1961	0	1	3	OSG	L16	L	0						0	2000	1	1	0	1	52	0.333333	13
8	11	24	8.1124	0.5	1961	0	1	3	Prostatahyperplasie	Y85	Y	0						0	2000	1	1	0	1	52	0.333333	13
8	11	24	8.1124	0.5	1961	0	1	3	Psych. Probleme	P99	P	0						0	2000	1	1	0	1	52	0.333333	13
8	11	25	8.1125	0.5	1963	1	1	1	Bizeps femoris Zerrung	L81	L	0						0	2000	1	1	0	1	50	1	13
8	11	26	8.1126	0.5	1933	1	1	2	HWI	U71	U	0						0	2000	1	1	0	1	80	0.5	13
8	11	26	8.1126	0.5	1933	1	1	2	Palpitation	K04	K	0						0	2000	1	1	0	1	80	0.5	13
8	12	1	8.1201	1	1945	0	1	2	Check	A98	A	0						0	2000	1	1	0	1	68	0.5	13
8	12	1	8.1201	1	1945	0	1	2	Impaired fasting glucose	T29	T	0						0	2000	1	1	0	1	68	0.5	13
8	12	2	8.1202	1	1926	1	0	3	Diabetes mellitus	T90	T	0						0	2000	1	1	0	1	87	0.333333	13
8	12	2	8.1202	1	1926	1	0	3	valv. Herzkrankheit	K83	K	0						0	2000	1	1	0	1	87	0.333333	13
8	12	2	8.1202	1	1926	1	0	3	Cerumen bds	H81	H	0						0	2000	1	1	0	1	87	0.333333	13
8	12	3	8.1203	1	1969	1	0	1	Zahninfekt	D82	D	1	Zahnarzt	1	0	1	2	0	2000	1	1	0	1	44	1	13
8	12	4	8.1204	1	1933	1	0	6	Diabetes	T90	T	0						0	2000	1	1	0	1	80	0.166667	13
8	12	4	8.1204	1	1933	1	0	6	Hypertonie	K86	K	0						0	2000	1	1	0	1	80	0.166667	13
8	12	4	8.1204	1	1933	1	0	6	Lymphoedeme	K07	K	0						0	2000	1	1	0	1	80	0.166667	13
8	12	4	8.1204	1	1933	1	0	6	Lumbovert. Syndrom	L84	L	0						0	2000	1	1	0	1	80	0.166667	13
8	12	4	8.1204	1	1933	1	0	6	Intertrigo	S75	S	0						0	2000	1	1	0	1	80	0.166667	13
8	12	4	8.1204	1	1933	1	0	6	Anämie	B82	B	0						0	2000	1	1	0	1	80	0.166667	13
8	12	5	8.1205	1	1939	1	1	3	Stn. Humerusfx.	L76	L	0						0	2000	1	1	0	1	74	0.333333	13
8	12	5	8.1205	1	1939	1	1	3	VHFli	K78	K	0						0	2000	1	1	0	1	74	0.333333	13
8	12	5	8.1205	1	1939	1	1	3	Lumbovert. Syndr	L84	L	0						0	2000	1	1	0	1	74	0.333333	13
8	12	6	8.1206	1	1972	1	0	2	Autoimmunthyreoiditis	T99	T	0						0	2000	1	1	0	1	41	0.5	13
8	12	6	8.1206	1	1972	1	0	2	Nackenverspannung	L19	L	0						0	2000	1	1	0	1	41	0.5	13
8	12	7	8.1207	1	1994	1	0	1	Pharyngitis	R74	R	0						0	2000	1	1	0	1	19	1	13
8	12	8	8.1208	1	1943	1	0	2	Depression	P76	P	0						0	2000	1	1	0	1	70	0.5	13
8	12	8	8.1208	1	1943	1	0	2	Colon irritabile	D93	D	0						0	2000	1	1	0	1	70	0.5	13
8	12	9	8.1209	1	1961	0	1	2	Depression	P76	P	0						0	2000	1	1	0	1	52	0.5	13
8	12	9	8.1209	1	1961	0	1	2	Check	A98	A	0						0	2000	1	1	0	1	52	0.5	13
8	12	10	8.121	1	1928	1	0	2	chron. LVS	L84	L	0						0	2000	1	1	0	1	85	0.5	13
8	12	10	8.121	1	1928	1	0	2	Depression	P76	P	0						0	2000	1	1	0	1	85	0.5	13
8	12	11	8.1211	1	1922	1	1	2	Hörverminderung	H02	H	0						0	2000	1	1	0	1	91	0.5	13
8	12	11	8.1211	1	1922	1	1	2	Bronchitis	R78	R	0						0	2000	1	1	0	1	91	0.5	13
8	12	12	8.1212	1	1920	1	0	3	Aortenaneurysma	K99	K	0						0	2000	1	1	0	1	93	0.333333	13
8	12	12	8.1212	1	1920	1	0	3	Hypertonie	K86	K	0						0	2000	1	1	0	1	93	0.333333	13
8	12	12	8.1212	1	1920	1	0	3	Schulterschmerzen	L08	L	0						0	2000	1	1	0	1	93	0.333333	13
8	12	13	8.1213	1	1928	1	0	1	Demenz	P70	P	0						0	2000	1	1	0	1	85	1	13
8	12	14	8.1214	1	1922	1	0	2	Obstipation	D12	D	0						0	2000	1	1	0	1	91	0.5	13
8	12	14	8.1214	1	1922	1	0	2	VHFli	K78	K	0						0	2000	1	1	0	1	91	0.5	13
8	12	15	8.1215	1	1938	1	0	4	Stn. Herztransplantation	K84	K	0						0	2000	1	1	0	1	75	0.25	13
8	12	15	8.1215	1	1938	1	0	4	Niereninsuffizienz	U99	U	0						0	2000	1	1	0	1	75	0.25	13
8	12	15	8.1215	1	1938	1	0	4	Diabetes	T90	T	0						0	2000	1	1	0	1	75	0.25	13
8	12	15	8.1215	1	1938	1	0	4	chron. LVS	L84	L	0						0	2000	1	1	0	1	75	0.25	13
8	12	16	8.1216	1	1932	1	0	3	Stn. Aethylabusus	P15	P	0						0	2000	1	1	0	1	81	0.333333	13
8	12	16	8.1216	1	1932	1	0	3	Anämie	B82	B	0						0	2000	1	1	0	1	81	0.333333	13
8	12	16	8.1216	1	1932	1	0	3	CTS li	N93	N	0						0	2000	1	1	0	1	81	0.333333	13
8	12	17	8.1217	1	1937	1	0	3	Demenz	P70	P	0						0	2000	1	1	0	1	76	0.333333	13
8	12	17	8.1217	1	1937	1	0	3	Depression	P76	P	0						0	2000	1	1	0	1	76	0.333333	13
8	12	17	8.1217	1	1937	1	0	3	Obstipation	D12	D	0						0	2000	1	1	0	1	76	0.333333	13
8	12	18	8.1218	1	1924	0	0	4	Prostatahyperplasie	Y85	Y	0						0	2000	1	1	0	1	89	0.25	13
8	12	18	8.1218	1	1924	0	0	4	Hypertonie	K86	K	0						0	2000	1	1	0	1	89	0.25	13
8	12	18	8.1218	1	1924	0	0	4	Niereninsuffizienz	U99	U	0						0	2000	1	1	0	1	89	0.25	13
8	12	18	8.1218	1	1924	0	0	4	Makuladegeneration	F84	F	1	Ophthalmologie	2	1	0	0	0	2000	1	1	0	1	89	0.25	13
8	12	19	8.1219	1	1947	1	0	1	Obstipation	D12	D	0						0	2000	1	1	0	1	66	1	13
8	13	1	8.1301	0.5	1952	0	0	1	St.n. AOK-Ersatz	K83	K	0						0	2000	1	1	0	1	61	1	13
8	13	2	8.1302	0.5	1929	1	1	3	PHS	L92	L	0						0	2000	1	1	0	1	84	0.333333	13
8	13	2	8.1302	0.5	1929	1	1	3	Aortenaneurysma	K99	K	0						0	2000	1	1	0	1	84	0.333333	13
8	13	2	8.1302	0.5	1929	1	1	3	LWS	L99	L	0						0	2000	1	1	0	1	84	0.333333	13
8	13	3	8.1303	0.5	1980	1	0	1	Lupus erythematodes	L99	L	0						0	2000	1	1	0	1	33	1	13
8	13	4	8.1304	0.5	1982	1	1	2	Impfberatung	A98	A	0						0	2000	1	1	0	1	31	0.5	13
8	13	4	8.1304	0.5	1982	1	1	2	Check	A98	A	0						0	2000	1	1	0	1	31	0.5	13
8	13	5	8.1305	0.5	1960	1	0	2	Zyklothymie (Behandlung)	P73	P	0						0	2000	1	1	0	1	53	0.5	13
8	13	5	8.1305	0.5	1960	1	0	2	Fall Tendenz	A99	A	0						0	2000	1	1	0	1	53	0.5	13
8	13	6	8.1306	0.5	1939	0	0	4	M. Myelom	B72	B	0						0	2000	1	1	0	1	74	0.25	13
8	13	6	8.1306	0.5	1939	0	0	4	Hyperurikämie	T29	T	0						0	2000	1	1	0	1	74	0.25	13
8	13	6	8.1306	0.5	1939	0	0	4	Niereninsuffizienz	U99	U	0						0	2000	1	1	0	1	74	0.25	13
8	13	6	8.1306	0.5	1939	0	0	4	Hypertonie	K86	K	0						0	2000	1	1	0	1	74	0.25	13
8	13	7	8.1307	0.5	1930	1	1	3	Aorteninsuffizienz	K83	K	0						0	2000	1	1	0	1	83	0.333333	13
8	13	7	8.1307	0.5	1930	1	1	3	Depression	P76	P	0						0	2000	1	1	0	1	83	0.333333	13
[truncated: 40,951 more rows]

## Sheet: variables_survey
	Gruppe	Nr.	Kommentar	Comment	Point range	Questions
	PRU	1	Angst aufgrund diagnostischer Unsicherheit	Anxiety	5-30 points	1-5
		2	Sorge vor schlechten Auswirkungen aufgrund Unsicherheit	Bad outcomes	3-18 points	6-8
		3	Offenlegung der Unsicherheiten gegenüber Patienten	disclose to patients	5-30 points	9-13
		4	Offenlegung von Fehlern gegenüber Kollegen	disclose to physicians	2-12 points	14-15
	DQU	1	Diagnostisches Handeln	Action scale	6-36 points	16,18,19,21,25, 27
		2	Diagnostisches Denken	Diagnostic reasoning scale	4-24 points	17, 20, 24,26

## Sheet: data_survey
Studienteilnehmer	PRU1	PRU2	PRU3	PRU4	DUQ1	DUQ2	Q01	Q02	Q03	Q04	Q05	Q06	Q07	Q08	Q09	Q10	Q11	Q12	Q13	Q14	Q15	Q16	Q17	Q18	Q19	Q20	Q21	Q22	Q23	Q24	Q25	Q26	Q27
1	9	6	11	5	13	17	2	1	1	4	1	1	3	2	2	2	2	4	1	3	2	2	6	3	1	5	2	3	4	2	3	4	2
2	15	6	17	4	25	19	3	4	3	3	2	1	2	3	2	5	5	3	2	2	2	5	6	5	2	4	2	5	4	5	5	4	6
3	15	9	11	6	29	20	3	3	3	3	3	3	3	3	1	2	4	2	2	3	3	5	6	5	6	5	5	5	6	5	4	4	4
4	28	5	13	4	36	20	6	5	6	5	6	2	2	1	2	2	6	1	2	2	2	6	5	6	6	5	6	6	6	4	6	6	6
5	18	12	12	4	26	19	4	4	4	2	4	4	4	4	2	2	3	3	2	2	2	4	5	5	4	5	4	5	5	5	4	4	5
6	17	7	17	4	25	19	4	4	3	3	3	2	3	2	4	3	5	2	3	2	2	6	6	5	5	6	3	5	5	4	4	3	2
7	22	17	16	6	28	17	5	5	5	1	6	5	6	6	2	2	6	2	4	3	3	5	5	6	5	6	4	5	5	3	4	3	4
8	15	11	8	2	16	22	5	3	5	1	1	4	4	3	2	1	3	1	1	1	1	4	6	5	2	6	3	3	2	5	1	5	1
9	16	6	9	2	21	20	4	3	4	2	3	2	2	2	2	2	2	2	1	1	1	3	6	4	4	6	3	4	4	4	4	4	3
11	19	7	9	4	25	20	6	5	2	4	2	2	4	1	1	2	1	3	2	2	2	6	5	5	5	5	5	6	6	5	3	5	1
13	11	7	6	4	30	17	3	2	2	2	2	3	2	2	1	2	1	1	1	2	2	5	4	5	6	4	6	4	6	5	4	4	4
14	8	3	19	2	16	22	1	2	2	2	1	1	1	1	4	6	4	2	3	1	1	2	6	5	3	6	2	5	6	6	3	4	1
15	14	3	13	4	18	20	4	2	4	1	3	1	1	1	3	4	2	2	2	2	2	4	6	5	4	5	2	5	4	5	2	4	1
16	26	3	14	2	32	20	6	6	6	6	2	1	1	1	3	4	1	2	4	1	1	6	3	6	4	5	6	1	4	6	4	6	6
17	21	3	21	2	17	18	6	5	5	4	1	1	1	1	3	4	4	5	5	1	1	5	5	5	1	6	2	5	2	4	1	3	3
18	20	3	6	2	24	20	4	4	5	5	2	1	1	1	2	1	1	1	1	1	1	4	5	6	5	5	5	5	6	5	2	5	2
19	15	4	12	2	25	13	4	3	3	2	3	1	1	2	4	1	4	2	1	1	1	5	3	3	4	4	4	3	4	3	4	3	5
22	22	6	9	4	20	21	4	5	5	4	4	2	2	2	2	2	2	1	2	2	2	5	5	6	3	5	2	5	5	6	2	5	2
23	23	12	14	2	20	17	4	5	5	4	5	4	4	4	3	3	3	2	3	1	1	5	6	5	3	4	2	4	4	4	2	3	3
25	6	3	5	2	30	22	1	1	1	1	2	1	1	1	1	1	1	1	1	1	1	5	5	6	6	6	5	5	5	6	2	5	6
26	19	10	17	6	26	20	4	4	4	3	4	4	4	2	4	3	4	3	3	3	3	4	4	6	4	5	4	3	4	5	4	6	4
28		4		6	30	17	2		2	2	3	1	1	2	1	2	2	4		3	3	5	5	5	6	2	6	5	5	5	4	5	4
29	18	10	12	4	22	17	4	4	4	3	3	2	4	4	2	2	2	3	3	2	2	5	5	4	3	4	4	5	5	4	3	4	3
30	10	4		2	18	17	2	2	2	2	2	1	1	2		1	1	1	2	1	1	3	5	5	2	4	1	4	2	4	4	4	3
31	28	15		9	27	12	5	5	6	6	6	5	6	4	3		3	3	4	5	4	5	3	6	5	3	5	5	6	4	3	2	3
32	17	7	19	3	26	19	4	3	4	2	4	1	2	4	3	5	5	3	3	2	1	5	5	5	5	5	4	5	5	5	3	4	4
33	27	3	11	2	27	22	6	5	6	5	5	1	1	1	1	2	5	1	2	1	1	6	5	6	1	6	4	5	6	6	4	5	6
34	17	6	7	2	23	24	3	4	4	3	3	2	2	2	1	1	3	1	1	1	1	4	6	4	3	6	5	6	5	6	4	6	3
35	27	17	18	2	30	21	6	5	5	5	6	6	5	6	3	2	6	3	4	1	1	5	5	6	6	5	5	6	5	6	5	5	3
36	20	8	7	2	21	17	4	4	4	4	4	3	2	3	1	2	1	1	2	1	1	4	6	4	3	4	3	5	4	3	2	4	5
37	18	6	6	2	27	22	5	5	5	2	1	2	2	2	1	2	1	1	1	1	1	6	5	6	4	5	4	4	5	6	5	6	2
38	18	7	15	4	23	18	4	4	4	3	3	2	2	3	3	3	3	3	3	2	2	4	4	4	4	5	4	4	4	5	4	4	3
40	24	12	15	3	22	21	6	5	6	3	4	4	4	4	2	5	2	4	2	2	1	5	5	5	2	6	4	3	3	5	2	5	4
41	16	9	16	6	20	14	4	3	3	3	3	3	3	3	3	3	3	3	4	3	3	4	3	4	3	4	3	4	3	4	3	3	3
42	21	8	10	8	27	19	5	4	5	3	4	4	2	2	2	2	2	2	2	4	4	5	6	6	5	5	4	4	5	4	5	4	2
43	19	7	14	5	20	14	4	4	4	3	4	2	3	2	2	3	2	3	4	3	2	2	4	4	4	5	3	3	5	3	4	2	3
44	17	4	13	10	14	19	4	4	5	1	3	1	1	2	3	5	1	1	3	5	5	3	5	6	1	6	1	5	5	6	2	2	1
45	16	6	16	2	20	19	3	4	3	3	3	2	2	2	2	4	4	3	3	1	1	4	5	4	2	5	3	4	4	5	4	4	3
46	23	7	12	2	21	16	6	5	5	3	4	1	1	5	3	2	1	2	4	1	1	4	5	4	4	4	4	5	4	3	3	4	2
47	14	6	20	4	20	20	3	3	3	2	3	2	2	2	3	5	6	3	3	2	2	3	5	5	3	5	3	4	2	5	2	5	4
49	14	6	11	6	25	20	4	3	3	2	2	2	2	2	2	2	3	2	2	3	3	5	4	5	4	4	4	5	4	6	4	6	3
50	9	3	12	3	19	16	2	1	2	2	2	1	1	1	2	2	2	3	3	1	2	4	5	2	3	4	4	2	5	4	4	3	2
51	13	3	8	4	21	22	4	2	3	2	2	1	1	1	1	3	1	2	1	2	2	2	6	5	5	5	2	2	4	6	4	5	3
52	11	9	15	4	23	17	2	2	2	3	2	2	4	3	2	2	6	2	3	2	2	5	5	6	3	5	4	4	5	5	3	2	2
53	14	3	9	8	16	17	4	2	3	2	3	1	1	1	2	2	2	1	2	4	4	4	5	6	1	5	1	4	5	5	3	2	1
54	15	7	21	2	17	19	5	2	4	2	2	3	2	2	5	5	5	3	3	1	1	5	4	2	2	5	2	2	3	5	2	5	4
55	10	4	26	6	22	22	2	2	2	2	2	1	2	1	6	6	6	4	4	3	3	4	5	5	2	5	4	4	4	6	5	6	2
57	28	13	10	4	26	16	6	5	6	5	6	5	4	4	1	2	2	2	3	2	2	6	3	6	4	5	3	5	4	4	4	4	3
58	25	7	14	5	12	22	6	6	6	5	2	3	2	2	2	5	2	3	2	3	2	4	6	1	2	4	2	3	6	6	2	6	1
59	18	8	15	6	25	21	3	4	4	3	4	2	2	4	2	3	4	2	4	4	2	5	5	6	3	5	4	5	5	6	4	5	3
60	8	4	20	12	15	17	3	1	2	1	1	2	1	1	6	6	1	6	1	6	6	6	5	4	2	2	1	5	1	4	1	6	1
61	15	5	6	8	17	23	3	4	4	2	2	1	2	2	1	1	1	2	1	3	5	5	6	6	2	6	1	1	3	6	2	5	1
63	5	4	9	2	14	23	1	1	1	1	1	1	2	1	2	4	1	1	1	1	1	2	6	4	3	6	2	5	3	5	2	6	1
64	10	6	10	6	15	20	2	2	2	2	2	2	2	2	2	4	1	1	2	3	3	2	6	3	2	5	3	3	3	5	3	4	2
65	11	3	14	4	27	21	4	2	3	1	1	1	1	1	1	2	5	4	2	2	2	6	6	6	5	5	2	2	5	4	3	6	5
66	18	8	9	2	26	15	5	3	4	2	4	1	3	4	1	1	2	2	3	1	1	5	4	6	2	3	5	5	5	4	5	4	3
67	9	8	12	4	21	21	2	1	2	2	2	2	4	2	3	3	2	2	2	3	1	3	6	5	4	6	2	4	4	5	4	4	3
68	29	11	13	2	23	22	6	6	5	6	6	4	4	3	1	4	5	2	1	1	1	5	5	6	3	6	2	5	3	6	2	5	5
69	14	4	9	4	23	17	5	2	2	2	3	2	1	1	2	2	2	2	1	2	2	6	5	5	4	4	2	2	4	4	4	4	2
71	5	4	22	3	16	16	1	1	1	1	1	1	2	1	5	6	4	4	3	2	1	4	5	4	1	6	2	4	4	2	3	3	2
72	17	10	16	4	20	17	4	2	4	4	3	3	3	4	3	5	2	3	3	2	2	3	4	6	3	4	3	4	3	5	3	4	2
73	28	9	12	4	26	22	5	5	6	6	6	3	3	3	2	2	3	3	2	2	2	5	6	6	3	5	3	6	5	6	4	5	5
74	16	8	22	4	21	16	3	4	5	2	2	2	3	3	3	6	6	3	4	2	2	5	5	4	3	5	2	3	5	4	3	2	4
76	19	9	17	5	24	20	5	4	4	2	4	3	3	3	3	4	3	3	4	3	2	5	6	2	4	6	5	4	4	4	3	4	5
77	20	11	17	4	21	17	5	5	4	2	4	3	4	4	3	4	4	3	3	2	2	4	5	5	3	4	2	5	4	4	4	4	3
78	20	7	16	10	24	17	4	5	4	4	3	3	1	3	3	4	4	2	3	5	5	5	5	5	4	4	3	3	4	4	4	4	3
79	19	4	16	2	17	20	3	3	4	3	6	2	1	1	5	6	1	2	2	1	1	5	5	4	1	4	1	4	4	6	4	5	2
80	22	9	21	4	17	17	3	5	6	4	4	2	3	4	3	6	5	4	3	2	2	3	4	6	2	4	2	4	4	4	2	5	2
81	15	9	24	2	27	23	3	3	3	2	4	3	3	3	5	5	5	4	5	1	1	5	6	5	5	6	5	4	6	6	5	5	2
82	12	3	17	2	21	20	4	2	2	2	2	1	1	1	2	2	4	5	4	1	1	5	4	3	2	6	2	2	4	6	3	4	6
83	13	7	15	4	17	21	4	3	3	1	2	1	3	3	2	4	4	2	3	2	2	5	5	4	3	6	1	4	4	5	2	5	2
84	9	3	6	2	18	17	2	1	3	2	1	1	1	1	1	2	1	1	1	1	1	4	4	4	3	4	2	5	4	5	4	4	1
85	9	4	19	2	25	15	2	1	2	1	3	1	1	2	6	4	2	2	5	1	1	6	2	4	5	5	4	2	3	4	5	4	1
86	13	4	12	3	18	18	2	2	3	2	4	1	2	1	1	4	1	5	1	1	2	2	3	5	4	5	2	1	5	6	1	4	4
87	20	8	9	2	25	21	4	5	5	4	2	2	3	3	2	2	2	2	1	1	1	5	5	5	4	6	4	6	6	6	6	4	1
88	13	3	18	2	16	24	2	2	2	6	1	1	1	1	3	5	5	3	2	1	1	2	6	5	3	6	2	3	4	6	2	6	2
89	17	8	7	2	25	23	5	3	4	3	2	1	3	4	1	1	2	2	1	1	1	4	6	6	4	6	3	4	4	5	4	6	4
90	11	5	7	3	18	20	2	2	3	2	2	1	2	2	1	2	2	1	1	2	1	3	4	4	2	5	2	5	4	5	3	6	4
91	14	3	8	3	16	21	3	4	3	2	2	1	1	1	2	3	1	1	1	2	1	2	6	2	3	3	3	5	5	6	4	6	2
92	22	12	20	5	28	24	5	5	5	2	5	4	4	4	4	4	4	4	4	2	3	6	6	5	2	6	6	5	5	6	5	6	4
93	9	3	21	4	21	20	2	2	2	1	2	1	1	1	5	6	5	2	3	2	2	4	6	5	2	5	4	4	4	5	3	4	3
94	19	7	12	7	22	19	5	4	4	4	2	1	3	3	3	2	3	2	2	4	3	4	5	5	3	5	4	4	4	5	3	4	3
95	17	3	29	6	16	12	5	4	5	2	1	1	1	1	5	6	6	6	6	3	3	4	1	5	1	1	1	5	5	6	4	4	1
96	5	3	5	3	8	17	1	1	1	1	1	1	1	1	1	1	1	1	1	1	2	2	1	2	1	4	1	4	1	6	1	6	1
